# Supplementary material for: Unsupervised subtyping and methylation landscape of pancreatic ductal adenocarcinoma
Source: Heliyon. 2021 Jan 18;7(1):e06000. doi: 10.1016/j.heliyon.2021.e06000 (PMC7820567; doi:10.1016/j.heliyon.2021.e06000)
Supplement: supplementary file II.xlsx — Supplementary file II: List of significant gene signatures obtained by correlation analysis of each subtype. [file mmc2.xlsx]

## Sheet: Subtype I
probeID	distance_TSS	ensembl_gene_id	chromosome_name	start_position	end_position	strand	entrezgene_id	external_gene_name	logFC	FDR	diffmean.g1.g2	diffmean.g2.g1	p.value.g1.g2	p.value.adj.g1.g2	ID	geFDR	geFDR2	meFDR	meFDR2	starburst.status
cg00026290	64	ENSG00000109684	4	10486395	10684768	-1	116449	CLNK	-0.222305	0.0112871	-0.114671	0.622799	0.000294195	0.00529804	ENSG00000109684.cg00026290	-1.94742	-1.94742	-2.27588	-2.27588	Down regulated & Hypo methylated
cg00059225	45	ENSG00000145888	5	151822513	151924842	-1	2741	GLRA1	-0.217305	0.0192478	-0.0926221	0.546543	0.00039288	0.00633897	ENSG00000145888.cg00059225	-1.71562	-1.71562	-2.19798	-2.19798	Down regulated & Hypo methylated
cg00065226	327	ENSG00000230549	8	7332387	7333979	1	401447	USP17L1	0.0685505	0.0253826	0.108577	0.785034	0.000551699	0.00786011	ENSG00000230549.cg00065226	-1.59546	1.59546	-2.10457	2.10457	Up regulated & Hyper methylated
cg00090261	2	ENSG00000132554	8	99960936	100131268	-1	26166	RGS22	-0.194467	0.0084373	-0.165096	0.46247	9.57245e-05	0.00269892	ENSG00000132554.cg00090261	-2.0738	-2.0738	-2.56881	-2.56881	Down regulated & Hypo methylated
cg00107187	97	ENSG00000258986	14	104474678	104605647	-1	388021	TMEM179	-0.306551	0.0445415	-0.125467	0.360775	0.000189657	0.00404483	ENSG00000258986.cg00107187	-1.35124	-1.35124	-2.3931	-2.3931	Down regulated & Hypo methylated
cg00118808	3352	ENSG00000233901	9	129332300	129359541	1	NA	LINC01503	0.10678	0.0352772	0.085655	0.261218	0.000295002	0.00530824	ENSG00000233901.cg00118808	-1.45251	1.45251	-2.27505	2.27505	Up regulated & Hyper methylated
cg00171092	3125	ENSG00000082781	3	124761948	124901418	-1	3693	ITGB5	0.0574623	0.00870209	-0.0865324	0.740235	0.000325941	0.00563964	ENSG00000082781.cg00171092	-2.06038	2.06038	-2.24875	-2.24875	Up regulated & Hypo methylated
cg00193021	106	ENSG00000145335	4	89724099	89838315	-1	6622	SNCA	-0.140906	0.039607	-0.213551	0.3444	1.59894e-05	0.00101121	ENSG00000145335.cg00193021	-1.40223	-1.40223	-2.99516	-2.99516	Down regulated & Hypo methylated
cg00229809	344	ENSG00000075275	22	46360834	46537170	-1	9620	CELSR1	0.133888	1.83811e-05	-0.0360244	0.845755	0.00033983	0.00579	ENSG00000075275.cg00229809	-4.73563	4.73563	-2.23732	-2.23732	Up regulated & Hypo methylated
cg00295485	478	ENSG00000115652	2	106093303	106194339	-1	80146	UXS1	0.0429363	0.0123039	-0.111711	0.677391	6.47609e-05	0.00215823	ENSG00000115652.cg00295485	-1.90996	1.90996	-2.6659	-2.6659	Up regulated & Hypo methylated
cg00323915	622	ENSG00000133574	7	150567369	150573953	1	55303	GIMAP4	-0.116981	0.0205224	-0.128369	0.643704	1.41455e-05	0.000952409	ENSG00000133574.cg00323915	-1.68777	-1.68777	-3.02118	-3.02118	Down regulated & Hypo methylated
cg00352005	10669	ENSG00000115548	2	86440647	86492716	1	55818	KDM3A	0.0933591	9.54828e-09	-0.0640419	0.795123	0.000406653	0.0064771	ENSG00000115548.cg00352005	-8.02007	8.02007	-2.18862	-2.18862	Up regulated & Hypo methylated
cg00413617	103	ENSG00000129159	11	17734774	17856804	1	3746	KCNC1	-0.268428	0.00385964	-0.0864394	0.415006	0.000363923	0.00603983	ENSG00000129159.cg00413617	-2.41345	-2.41345	-2.21898	-2.21898	Down regulated & Hypo methylated
cg00485194	77	ENSG00000151789	3	21412218	22373321	-1	79750	ZNF385D	-0.221374	0.00981973	-0.1986	0.245569	2.8994e-08	6.71091e-05	ENSG00000151789.cg00485194	-2.0079	-2.0079	-4.17322	-4.17322	Down regulated & Hypo methylated
cg00499707	239	ENSG00000088367	20	36091504	36232799	1	2036	EPB41L1	0.0739344	0.00202256	0.122451	0.556543	0.000249787	0.00479593	ENSG00000088367.cg00499707	-2.6941	2.6941	-2.31913	2.31913	Up regulated & Hyper methylated
cg00584456	3362	ENSG00000236125	8	7337115	7338707	1	392188	USP17L4	0.0195833	0.0110157	-0.0840834	0.791788	4.11184e-05	0.00166399	ENSG00000236125.cg00584456	-1.95799	1.95799	-2.77885	-2.77885	Up regulated & Hypo methylated
cg00594129	891	ENSG00000164330	5	158695916	159099916	-1	1879	EBF1	-0.130714	0.0203482	-0.141476	0.378432	0.000108579	0.00290994	ENSG00000164330.cg00594129	-1.69147	-1.69147	-2.53612	-2.53612	Down regulated & Hypo methylated
cg00598664	6	ENSG00000130822	X	153669730	153689010	-1	139728	PNCK	0.265613	0.031457	-0.107212	0.234339	0.0007808	0.00979175	ENSG00000130822.cg00598664	-1.50228	1.50228	-2.00914	-2.00914	Up regulated & Hypo methylated
cg00655307	57	ENSG00000091831	6	151656691	152129619	1	2099	ESR1	-0.159257	0.036662	-0.141497	0.256794	1.90162e-05	0.00110314	ENSG00000091831.cg00655307	-1.43578	-1.43578	-2.95737	-2.95737	Down regulated & Hypo methylated
cg00734030	56	ENSG00000087266	4	2793071	2841098	1	6452	SH3BP2	0.0813525	7.2189e-05	-0.0257063	0.844834	0.000784515	0.00982452	ENSG00000087266.cg00734030	-4.14153	4.14153	-2.00769	-2.00769	Up regulated & Hypo methylated
cg00741624	706	ENSG00000133958	14	93333219	93707876	1	57578	UNC79	-0.252863	0.0132674	-0.119768	0.454132	0.000439851	0.00681299	ENSG00000133958.cg00741624	-1.87722	-1.87722	-2.16666	-2.16666	Down regulated & Hypo methylated
cg00746981	194	ENSG00000143321	1	156742109	156766925	-1	3068	HDGF	0.048873	0.00320159	-0.0594207	0.136643	7.43903e-06	0.000704672	ENSG00000143321.cg00746981	-2.49463	2.49463	-3.15201	-3.15201	Up regulated & Hypo methylated
cg00770998	89	ENSG00000126778	14	60643421	60658259	-1	6495	SIX1	0.247713	0.00524471	-0.0849296	0.43129	6.90999e-05	0.00223793	ENSG00000126778.cg00770998	-2.28028	2.28028	-2.65015	-2.65015	Up regulated & Hypo methylated
cg00806259	1130	ENSG00000103067	16	68229033	68238102	-1	80004	ESRP2	0.0729992	0.0342031	-0.0316249	0.780001	0.000178377	0.00390554	ENSG00000103067.cg00806259	-1.46593	1.46593	-2.40832	-2.40832	Up regulated & Hypo methylated
cg00878023	14	ENSG00000149970	X	21372801	21654695	1	22866	CNKSR2	-0.220036	0.00853653	-0.187516	0.516662	0.000806037	0.0099934	ENSG00000149970.cg00878023	-2.06872	-2.06872	-2.00029	-2.00029	Down regulated & Hypo methylated
cg00895705	98	ENSG00000196632	X	54192823	54358642	-1	65267	WNK3	-0.13166	0.0426094	-0.140778	0.304581	0.000264816	0.00497221	ENSG00000196632.cg00895705	-1.37049	-1.37049	-2.30345	-2.30345	Down regulated & Hypo methylated
cg00908828	889	ENSG00000050820	16	75228181	75268053	-1	9564	BCAR1	0.0591896	0.0291289	-0.079003	0.698884	1.00632e-05	0.000810183	ENSG00000050820.cg00908828	-1.53568	1.53568	-3.09142	-3.09142	Up regulated & Hypo methylated
cg00914033	44	ENSG00000242600	10	79920178	79923119	1	NA	MBL1P	-0.156503	0.0357842	-0.0882219	0.148717	1.95994e-05	0.00112055	ENSG00000242600.cg00914033	-1.44631	-1.44631	-2.95057	-2.95057	Down regulated & Hypo methylated
cg01005439	45	ENSG00000140939	16	67170154	67175735	1	8996	NOL3	0.0682254	0.0455285	-0.0790839	0.116693	7.18487e-05	0.00228894	ENSG00000140939.cg01005439	-1.34172	1.34172	-2.64037	-2.64037	Up regulated & Hypo methylated
cg01033463	30	ENSG00000056487	22	44881162	45010005	-1	112885	PHF21B	-0.21715	0.00680955	-0.198853	0.148697	5.00639e-07	0.000208509	ENSG00000056487.cg01033463	-2.16688	-2.16688	-3.68087	-3.68087	Down regulated & Hypo methylated
cg01069451	34	ENSG00000088836	20	3227417	3239559	-1	83959	SLC4A11	0.146629	0.0237685	-0.0703372	0.698511	5.11932e-05	0.00187953	ENSG00000088836.cg01069451	-1.624	1.624	-2.72595	-2.72595	Up regulated & Hypo methylated
cg01107136	2034	ENSG00000181291	17	34579487	34639318	1	124842	TMEM132E	-0.16458	0.0186085	-0.0898784	0.434979	0.000575135	0.00806355	ENSG00000181291.cg01107136	-1.73029	-1.73029	-2.09347	-2.09347	Down regulated & Hypo methylated
cg01116137	20954	ENSG00000154930	20	25006230	25058980	-1	84532	ACSS1	-0.101528	0.0255978	-0.0961963	0.674657	0.000290341	0.0052624	ENSG00000154930.cg01116137	-1.5918	-1.5918	-2.27882	-2.27882	Down regulated & Hypo methylated
cg01157951	328	ENSG00000226979	6	31572054	31574324	1	4049	LTA	-0.191188	0.0400982	-0.0915013	0.507405	6.26397e-05	0.00211795	ENSG00000226979.cg01157951	-1.39688	-1.39688	-2.67408	-2.67408	Down regulated & Hypo methylated
cg01172484	1	ENSG00000187601	X	55452127	55453566	1	28986	MAGEH1	-0.0928323	0.0182035	-0.193356	0.266906	5.35956e-05	0.00192951	ENSG00000187601.cg01172484	-1.73985	-1.73985	-2.71455	-2.71455	Down regulated & Hypo methylated
cg01178924	16870	ENSG00000136153	13	75620434	75859870	1	4008	LMO7	0.0669657	0.028179	-0.0845452	0.592152	0.000216894	0.00438947	ENSG00000136153.cg01178924	-1.55007	1.55007	-2.35759	-2.35759	Up regulated & Hypo methylated
cg01257828	157	ENSG00000114279	3	192139395	192767764	-1	2257	FGF12	-0.182267	0.0281595	-0.161196	0.279336	6.09189e-06	0.000637569	ENSG00000114279.cg01257828	-1.55038	-1.55038	-3.19547	-3.19547	Down regulated & Hypo methylated
cg01257889	13	ENSG00000089169	12	112570380	112898881	1	22895	RPH3A	-0.247363	0.00240862	-0.15476	0.577306	1.22535e-05	0.000890466	ENSG00000089169.cg01257889	-2.61823	-2.61823	-3.05038	-3.05038	Down regulated & Hypo methylated
cg01274907	1182	ENSG00000177839	5	141187127	141191541	1	56127	PCDHB9	0.18087	5.75581e-05	-0.127496	0.671002	7.47391e-06	0.000705851	ENSG00000177839.cg01274907	-4.23989	4.23989	-3.15129	-3.15129	Up regulated & Hypo methylated
cg01305421	183	ENSG00000017427	12	102395874	102481744	-1	3479	IGF1	-0.270495	0.0473895	-0.137311	0.618775	5.85454e-06	0.000625814	ENSG00000017427.cg01305421	-1.32432	-1.32432	-3.20355	-3.20355	Down regulated & Hypo methylated
cg01335367	362	ENSG00000139438	12	109714228	109770507	1	84915	FAM222A	-0.155274	0.0231956	-0.17069	0.51985	7.5668e-06	0.000710664	ENSG00000139438.cg01335367	-1.63459	-1.63459	-3.14834	-3.14834	Down regulated & Hypo methylated
cg01410472	15432	ENSG00000121005	8	74984505	75034558	1	83690	CRISPLD1	-0.137864	0.0419397	-0.135376	0.308818	0.000137897	0.00334838	ENSG00000121005.cg01410472	-1.37737	-1.37737	-2.47517	-2.47517	Down regulated & Hypo methylated
cg01426853	25	ENSG00000234224	7	124030921	124033067	-1	730130	TMEM229A	-0.277104	8.15226e-05	-0.129449	0.0901597	1.33311e-10	5.88401e-06	ENSG00000234224.cg01426853	-4.08872	-4.08872	-5.23033	-5.23033	Down regulated & Hypo methylated
cg01434608	131	ENSG00000140931	16	66603874	66613892	1	123920	CMTM3	0.0902563	0.0141438	-0.163698	0.314698	0.000244808	0.00473705	ENSG00000140931.cg01434608	-1.84943	1.84943	-2.32449	-2.32449	Up regulated & Hypo methylated
cg01436128	37	ENSG00000197360	19	22391019	22532485	-1	148198	ZNF98	-0.182785	0.0435799	-0.125785	0.274369	0.000390479	0.00631474	ENSG00000197360.cg01436128	-1.36071	-1.36071	-2.19964	-2.19964	Down regulated & Hypo methylated
cg01441025	99	ENSG00000104490	8	101686542	102124907	-1	83988	NCALD	-0.109894	0.00427743	-0.0674453	0.190972	0.000433543	0.00675081	ENSG00000104490.cg01441025	-2.36882	-2.36882	-2.17064	-2.17064	Down regulated & Hypo methylated
cg01474011	12593	ENSG00000036257	2	224470150	224585397	-1	8452	CUL3	0.0359852	0.00876155	-0.083503	0.694591	0.00015004	0.00352067	ENSG00000036257.cg01474011	-2.05742	2.05742	-2.45337	-2.45337	Up regulated & Hypo methylated
cg01499001	2449	ENSG00000106244	7	99392048	99408597	-1	11333	PDAP1	0.03445	0.0423627	-0.0449438	0.751945	0.00016925	0.00378329	ENSG00000106244.cg01499001	-1.37302	1.37302	-2.42213	-2.42213	Up regulated & Hypo methylated
cg01513081	916	ENSG00000203808	6	105136308	105169952	1	NA	BVES-AS1	-0.208771	0.000173523	-0.167778	0.206874	4.10868e-05	0.0016637	ENSG00000203808.cg01513081	-3.76064	-3.76064	-2.77893	-2.77893	Down regulated & Hypo methylated
cg01519742	226	ENSG00000152969	4	6026199	6200591	-1	152789	JAKMIP1	-0.209645	0.013791	-0.115189	0.247327	0.000422884	0.00664321	ENSG00000152969.cg01519742	-1.8604	-1.8604	-2.17762	-2.17762	Down regulated & Hypo methylated
cg01524501	184	ENSG00000105122	19	15451624	15464544	-1	64926	RASAL3	-0.132957	0.0381342	-0.110714	0.18757	0.000105867	0.00286688	ENSG00000105122.cg01524501	-1.41869	-1.41869	-2.54259	-2.54259	Down regulated & Hypo methylated
cg01566449	58	ENSG00000124785	6	5997999	6007605	-1	51299	NRN1	-0.154434	0.0341107	-0.123911	0.175179	1.48725e-06	0.00033805	ENSG00000124785.cg01566449	-1.46711	-1.46711	-3.47102	-3.47102	Down regulated & Hypo methylated
cg01572653	114	ENSG00000225194	9	96019724	96027993	-1	NA	LINC00092	-0.235821	0.000971822	-0.121499	0.591108	0.000552576	0.00786867	ENSG00000225194.cg01572653	-3.01241	-3.01241	-2.1041	-2.1041	Down regulated & Hypo methylated
cg01601944	21723	ENSG00000196562	20	47656348	47786616	-1	55959	SULF2	0.0622777	0.00619632	-0.0356925	0.828497	0.000330417	0.00568931	ENSG00000196562.cg01601944	-2.20787	2.20787	-2.24494	-2.24494	Up regulated & Hypo methylated
cg01696605	139	ENSG00000164900	7	151148589	151174745	-1	2636	GBX1	0.117327	0.0462965	-0.0816266	0.721108	0.000133206	0.00327569	ENSG00000164900.cg01696605	-1.33445	1.33445	-2.4847	-2.4847	Up regulated & Hypo methylated
cg01700413	35607	ENSG00000017260	3	130850595	131016712	1	27032	ATP2C1	0.0546983	0.000480489	-0.0279055	0.885601	1.07533e-05	0.000834404	ENSG00000017260.cg01700413	-3.31832	3.31832	-3.07862	-3.07862	Up regulated & Hypo methylated
cg01715088	204	ENSG00000187017	1	6424776	6461367	1	83715	ESPN	0.172326	0.0443532	-0.0958114	0.331169	0.00027679	0.00510581	ENSG00000187017.cg01715088	-1.35308	1.35308	-2.29194	-2.29194	Up regulated & Hypo methylated
cg01775414	94	ENSG00000056487	22	44881162	45010005	-1	112885	PHF21B	-0.21715	0.00680955	-0.207945	0.341851	1.33569e-05	0.000925623	ENSG00000056487.cg01775414	-2.16688	-2.16688	-3.03357	-3.03357	Down regulated & Hypo methylated
cg01787574	255	ENSG00000048540	12	16548372	16610594	-1	55885	LMO3	-0.23363	0.0104899	-0.187773	0.405053	1.02449e-06	0.000283419	ENSG00000048540.cg01787574	-1.97923	-1.97923	-3.54757	-3.54757	Down regulated & Hypo methylated
cg01832005	89	ENSG00000114405	3	62318973	62336213	1	57415	C3orf14	-0.0814475	0.0249718	-0.10933	0.192789	0.000175999	0.00387491	ENSG00000114405.cg01832005	-1.60255	-1.60255	-2.41174	-2.41174	Down regulated & Hypo methylated
cg01856645	107	ENSG00000132840	5	79069767	79090069	1	23743	BHMT2	-0.128714	0.0382736	-0.119182	0.337207	1.72775e-05	0.00104893	ENSG00000132840.cg01856645	-1.4171	-1.4171	-2.97925	-2.97925	Down regulated & Hypo methylated
cg01872947	3708	ENSG00000039523	16	67518418	67546788	1	79567	RIPOR1	0.0469997	0.00340135	-0.0793639	0.749646	0.000151473	0.00354012	ENSG00000039523.cg01872947	-2.46835	2.46835	-2.45098	-2.45098	Up regulated & Hypo methylated
cg01883757	1540	ENSG00000102900	16	56730118	56850286	1	9688	NUP93	0.0441592	0.00112138	-0.0478169	0.822045	0.000201318	0.00419404	ENSG00000102900.cg01883757	-2.95025	2.95025	-2.37737	-2.37737	Up regulated & Hypo methylated
cg01938570	260	ENSG00000169155	9	126805006	126838210	1	23099	ZBTB43	0.0519058	0.0163275	-0.0232525	0.902636	0.000393039	0.00634034	ENSG00000169155.cg01938570	-1.78708	1.78708	-2.19789	-2.19789	Up regulated & Hypo methylated
cg01965939	68	ENSG00000169247	5	148923639	149063163	-1	79628	SH3TC2	0.213313	0.000133197	0.0640579	0.245233	0.000562674	0.00795878	ENSG00000169247.cg01965939	-3.87551	3.87551	-2.09915	2.09915	Up regulated & Hyper methylated
cg01978558	2552	ENSG00000079102	8	91954967	92103286	-1	862	RUNX1T1	-0.10935	0.0347874	-0.168465	0.256003	0.000105826	0.00286661	ENSG00000079102.cg01978558	-1.45858	-1.45858	-2.54263	-2.54263	Down regulated & Hypo methylated
cg01993124	20516	ENSG00000166473	16	81100875	81220370	-1	114780	PKD1L2	0.388505	1.48024e-06	-0.0525438	0.835468	0.000312911	0.00550062	ENSG00000166473.cg01993124	-5.82967	5.82967	-2.25959	-2.25959	Up regulated & Hypo methylated
cg01995480	52	ENSG00000056487	22	44881162	45010005	-1	112885	PHF21B	-0.21715	0.00680955	-0.18395	0.326439	3.30944e-05	0.00147763	ENSG00000056487.cg01995480	-2.16688	-2.16688	-2.83043	-2.83043	Down regulated & Hypo methylated
cg02005231	41521	ENSG00000158486	16	20933111	21159441	-1	55567	DNAH3	0.196576	0.0225097	-0.0924312	0.670607	0.000163015	0.00370099	ENSG00000158486.cg02005231	-1.64763	1.64763	-2.43168	-2.43168	Up regulated & Hypo methylated
cg02091100	153	ENSG00000048545	6	42155406	42180049	1	2978	GUCA1A	0.205896	0.0289069	-0.0907623	0.709035	8.64432e-05	0.00253967	ENSG00000048545.cg02091100	-1.539	1.539	-2.59522	-2.59522	Up regulated & Hypo methylated
cg02158567	4936	ENSG00000163072	2	168786539	168865514	1	115677	NOSTRIN	-0.152532	0.00211194	-0.0341117	0.852695	1.33054e-05	0.000924426	ENSG00000163072.cg02158567	-2.67532	-2.67532	-3.03413	-3.03413	Down regulated & Hypo methylated
cg02164386	270	ENSG00000131097	17	44846353	44850476	1	51751	HIGD1B	-0.101521	0.0278962	-0.0609301	0.811839	0.000242743	0.0047106	ENSG00000131097.cg02164386	-1.55445	-1.55445	-2.32692	-2.32692	Down regulated & Hypo methylated
cg02228111	115	ENSG00000182870	12	132196372	132329589	-1	50614	GALNT9	0.217189	0.00469946	-0.171856	0.344449	9.54214e-06	0.000789372	ENSG00000182870.cg02228111	-2.32795	2.32795	-3.10272	-3.10272	Up regulated & Hypo methylated
cg02237342	9	ENSG00000128271	22	24417879	24442357	1	135	ADORA2A	-0.114068	0.0281595	-0.0914665	0.657799	0.000213009	0.00434355	ENSG00000128271.cg02237342	-1.55038	-1.55038	-2.36216	-2.36216	Down regulated & Hypo methylated
cg02252323	215	ENSG00000151789	3	21412218	22373321	-1	79750	ZNF385D	-0.221374	0.00981973	-0.135568	0.322476	2.24971e-05	0.00120439	ENSG00000151789.cg02252323	-2.0079	-2.0079	-2.91923	-2.91923	Down regulated & Hypo methylated
cg02305251	211	ENSG00000166856	12	56994492	56998447	1	11318	GPR182	-0.145113	0.0421288	-0.0476175	0.822018	0.000396303	0.0063733	ENSG00000166856.cg02305251	-1.37542	-1.37542	-2.19564	-2.19564	Down regulated & Hypo methylated
cg02331303	33	ENSG00000006534	11	68008578	68029282	1	221	ALDH3B1	0.112047	0.000674973	0.101111	0.279784	0.000188348	0.00402883	ENSG00000006534.cg02331303	-3.17071	3.17071	-2.39482	2.39482	Up regulated & Hyper methylated
cg02332525	77	ENSG00000196277	3	6770001	7741533	1	2917	GRM7	-0.200862	0.00479347	-0.125537	0.442201	2.1571e-06	0.000398726	ENSG00000196277.cg02332525	-2.31935	-2.31935	-3.39933	-3.39933	Down regulated & Hypo methylated
cg02365900	105	ENSG00000176845	17	83079609	83095122	1	284207	METRNL	0.069608	0.0150634	0.131148	0.562384	0.000365089	0.00605119	ENSG00000176845.cg02365900	-1.82208	1.82208	-2.21816	2.21816	Up regulated & Hyper methylated
cg02383154	298	ENSG00000108924	17	55264960	55325187	1	3131	HLF	-0.226954	0.00573318	-0.141412	0.144169	1.50197e-05	0.000979348	ENSG00000108924.cg02383154	-2.2416	-2.2416	-3.00906	-3.00906	Down regulated & Hypo methylated
cg02427576	7620	ENSG00000155324	5	126360132	126496494	1	65983	GRAMD2B	0.0557017	0.0040879	0.13779	0.59657	0.000682954	0.00899573	ENSG00000155324.cg02427576	-2.3885	2.3885	-2.04596	2.04596	Up regulated & Hyper methylated
cg02479691	192	ENSG00000181135	8	143684452	143713898	1	286075	ZNF707	0.0638377	0.0055373	-0.0346457	0.77975	0.000194995	0.00411621	ENSG00000181135.cg02479691	-2.2567	2.2567	-2.3855	-2.3855	Up regulated & Hypo methylated
cg02554168	164	ENSG00000135426	12	54948015	54984762	-1	9840	TESPA1	-0.212533	0.0184665	-0.132524	0.361981	0.000260595	0.00492246	ENSG00000135426.cg02554168	-1.73362	-1.73362	-2.30782	-2.30782	Down regulated & Hypo methylated
cg02590345	30	ENSG00000148123	9	101028727	101325135	1	54886	PLPPR1	-0.287941	0.00340053	-0.0567895	0.135543	0.000101066	0.00278815	ENSG00000148123.cg02590345	-2.46845	-2.46845	-2.55468	-2.55468	Down regulated & Hypo methylated
cg02635932	410	ENSG00000165995	10	18140677	18543557	1	783	CACNB2	-0.171915	0.00755452	-0.153007	0.532674	2.17068e-05	0.00118162	ENSG00000165995.cg02635932	-2.12179	-2.12179	-2.92752	-2.92752	Down regulated & Hypo methylated
cg02661431	282	ENSG00000263381	1	44545493	44545552	1	NA	MIR5584	0.0225287	0.0123169	-0.0582364	0.809641	1.70844e-05	0.00104496	ENSG00000263381.cg02661431	-1.9095	1.9095	-2.9809	-2.9809	Up regulated & Hypo methylated
cg02783799	28	ENSG00000099866	19	489176	505343	1	8174	MADCAM1	-0.315172	0.00844519	-0.126992	0.320666	0.000107383	0.00289065	ENSG00000099866.cg02783799	-2.07339	-2.07339	-2.539	-2.539	Down regulated & Hypo methylated
cg02881369	1546	ENSG00000198125	22	35606764	35637951	-1	4151	MB	0.217096	0.0235624	-0.0182563	0.841623	0.000426137	0.00667529	ENSG00000198125.cg02881369	-1.62778	1.62778	-2.17553	-2.17553	Up regulated & Hypo methylated
cg02919422	49	ENSG00000164736	8	54457935	54460892	1	64321	SOX17	-0.154012	0.0149974	-0.101127	0.472682	0.000364607	0.00604619	ENSG00000164736.cg02919422	-1.82399	-1.82399	-2.21852	-2.21852	Down regulated & Hypo methylated
cg02930107	41	ENSG00000246084	14	97427071	97582146	1	NA	LINC02325	-0.202978	0.000952198	-0.128117	0.247007	3.98806e-05	0.00163685	ENSG00000246084.cg02930107	-3.02127	-3.02127	-2.78599	-2.78599	Down regulated & Hypo methylated
cg03054080	29048	ENSG00000089902	14	102592649	102730561	1	23186	RCOR1	0.0876259	0.000126546	-0.0922006	0.659095	5.28299e-05	0.00191415	ENSG00000089902.cg03054080	-3.89775	3.89775	-2.71802	-2.71802	Up regulated & Hypo methylated
cg03157862	4040	ENSG00000261656	16	66469796	66481230	-1	NA	BEAN1-AS1	0.210233	0.00742306	-0.0652533	0.728325	0.000539399	0.00774623	ENSG00000261656.cg03157862	-2.12942	2.12942	-2.11091	-2.11091	Up regulated & Hypo methylated
cg03166753	104	ENSG00000124721	6	38715311	39030792	1	1769	DNAH8	-0.212454	0.00837771	-0.127911	0.31461	0.000359192	0.00599285	ENSG00000124721.cg03166753	-2.07687	-2.07687	-2.22237	-2.22237	Down regulated & Hypo methylated
cg03172947	3	ENSG00000244274	20	45406057	45410610	1	55861	DBNDD2	0.0919997	0.0329717	0.0415793	0.130804	0.000659719	0.00879683	ENSG00000244274.cg03172947	-1.48186	1.48186	-2.05567	2.05567	Up regulated & Hyper methylated
cg03175305	357	ENSG00000114757	3	179794958	180037053	-1	51555	PEX5L	-0.216287	0.0267183	-0.119545	0.233395	0.000613298	0.00839717	ENSG00000114757.cg03175305	-1.57319	-1.57319	-2.07587	-2.07587	Down regulated & Hypo methylated
cg03243226	12	ENSG00000152578	11	105609994	105982092	1	2893	GRIA4	-0.234821	0.0273581	-0.16142	0.459954	0.000215066	0.00436618	ENSG00000152578.cg03243226	-1.56291	-1.56291	-2.3599	-2.3599	Down regulated & Hypo methylated
cg03278146	102	ENSG00000231824	18	5142911	5197503	-1	642597	AKAIN1	-0.231384	0.0115201	-0.188943	0.314398	0.000100794	0.00278381	ENSG00000231824.cg03278146	-1.93855	-1.93855	-2.55536	-2.55536	Down regulated & Hypo methylated
cg03295083	19	ENSG00000179915	2	49918503	51225575	-1	9378	NRXN1	-0.289568	0.0267351	-0.123921	0.246281	0.000467227	0.00708358	ENSG00000179915.cg03295083	-1.57292	-1.57292	-2.14975	-2.14975	Down regulated & Hypo methylated
cg03297356	291	ENSG00000134324	2	11677595	11827409	1	23175	LPIN1	-0.0585075	0.0275515	-0.03346	0.828262	0.000483634	0.00724132	ENSG00000134324.cg03297356	-1.55985	-1.55985	-2.14018	-2.14018	Down regulated & Hypo methylated
cg03333361	2127	ENSG00000114416	3	180868141	180982753	1	8087	FXR1	0.0522489	0.00015265	-0.109788	0.207278	9.18908e-05	0.00263445	ENSG00000114416.cg03333361	-3.8163	3.8163	-2.57931	-2.57931	Up regulated & Hypo methylated
cg03379681	113	ENSG00000169313	3	151337380	151384812	-1	64805	P2RY12	-0.241877	0.0275826	-0.0834907	0.734356	0.000563759	0.00796948	ENSG00000169313.cg03379681	-1.55937	-1.55937	-2.09857	-2.09857	Down regulated & Hypo methylated
cg03424727	730	ENSG00000238057	2	144517978	144521477	1	NA	ZEB2-AS1	-0.144934	0.00185869	-0.139459	0.210384	0.000553269	0.00787415	ENSG00000238057.cg03424727	-2.73079	-2.73079	-2.1038	-2.1038	Down regulated & Hypo methylated
cg03453638	365	ENSG00000168546	8	21690398	21812357	-1	2675	GFRA2	-0.200849	0.017291	-0.20455	0.146594	4.10929e-05	0.0016637	ENSG00000168546.cg03453638	-1.76218	-1.76218	-2.77893	-2.77893	Down regulated & Hypo methylated
cg03469054	349	ENSG00000151952	12	129071725	129904025	-1	121256	TMEM132D	-0.357469	0.0202111	-0.167808	0.439388	1.55622e-06	0.000347686	ENSG00000151952.cg03469054	-1.69441	-1.69441	-3.45881	-3.45881	Down regulated & Hypo methylated
cg03490200	128	ENSG00000166535	12	8822621	8887001	1	144568	A2ML1	0.479875	0.000253096	0.146299	0.711081	0.000123296	0.00312987	ENSG00000166535.cg03490200	-3.59672	3.59672	-2.50447	2.50447	Up regulated & Hyper methylated
cg03526142	145	ENSG00000205045	17	35464249	35522379	-1	100506736	SLFN12L	-0.143473	0.0409808	-0.115037	0.671392	0.000560532	0.00793865	ENSG00000205045.cg03526142	-1.38742	-1.38742	-2.10025	-2.10025	Down regulated & Hypo methylated
cg03537032	93691	ENSG00000178965	1	74568117	74673792	-1	127254	ERICH3	-0.241291	0.00711944	-0.208199	0.342075	1.88468e-06	0.000376249	ENSG00000178965.cg03537032	-2.14755	-2.14755	-3.42452	-3.42452	Down regulated & Hypo methylated
cg03578464	25486	ENSG00000070950	3	8775402	8963773	-1	56852	RAD18	0.0613573	0.00271904	-0.0174423	0.908614	0.00046909	0.00710103	ENSG00000070950.cg03578464	-2.56558	2.56558	-2.14868	-2.14868	Up regulated & Hypo methylated
cg03609960	272	ENSG00000185046	12	98726457	99984654	-1	56899	ANKS1B	-0.236225	0.0104918	-0.141816	0.459713	0.000370036	0.00610518	ENSG00000185046.cg03609960	-1.97915	-1.97915	-2.2143	-2.2143	Down regulated & Hypo methylated
cg03612357	427	ENSG00000163050	1	226897536	226987545	1	56997	COQ8A	-0.0718521	0.0185459	-0.1033	0.510906	0.000387927	0.00628884	ENSG00000163050.cg03612357	-1.73175	-1.73175	-2.20143	-2.20143	Down regulated & Hypo methylated
cg03632278	816	ENSG00000137699	11	120111286	120185529	-1	23650	TRIM29	0.175599	0.0217541	-0.0669654	0.651746	3.22799e-05	0.00145804	ENSG00000137699.cg03632278	-1.66246	1.66246	-2.83623	-2.83623	Up regulated & Hypo methylated
cg03658384	1970	ENSG00000130477	19	17601328	17688365	-1	23025	UNC13A	-0.232304	0.017727	-0.0824538	0.654539	0.000187789	0.00402108	ENSG00000130477.cg03658384	-1.75136	-1.75136	-2.39566	-2.39566	Down regulated & Hypo methylated
cg03719380	402	ENSG00000164068	3	49689538	49721529	1	63891	RNF123	0.0357026	0.0444793	-0.0524336	0.615509	1.57468e-05	0.00100384	ENSG00000164068.cg03719380	-1.35184	1.35184	-2.99834	-2.99834	Up regulated & Hypo methylated
cg03730533	92	ENSG00000005020	7	26667068	26995239	-1	8935	SKAP2	0.0469093	0.0483847	-0.133858	0.449832	0.000324724	0.00562822	ENSG00000005020.cg03730533	-1.31529	1.31529	-2.24963	-2.24963	Up regulated & Hypo methylated
cg03752218	101	ENSG00000162367	1	47216290	47232220	-1	6886	TAL1	-0.174306	0.00454661	-0.121485	0.201934	8.6271e-05	0.00253621	ENSG00000162367.cg03752218	-2.34231	-2.34231	-2.59582	-2.59582	Down regulated & Hypo methylated
cg03804213	29	ENSG00000180440	13	36674020	36697839	1	400120	SERTM1	-0.293834	0.00821958	-0.119795	0.356852	0.000643378	0.00865862	ENSG00000180440.cg03804213	-2.08515	-2.08515	-2.06255	-2.06255	Down regulated & Hypo methylated
cg03847373	33	ENSG00000251573	5	50969217	50970167	-1	NA	LINC02106	-0.240934	0.00119941	-0.197447	0.389685	1.22593e-06	0.000305705	ENSG00000251573.cg03847373	-2.92103	-2.92103	-3.5147	-3.5147	Down regulated & Hypo methylated
cg03886192	26489	ENSG00000113327	5	162000057	162162977	1	2566	GABRG2	-0.270772	0.00733512	-0.186484	0.538575	0.000179222	0.00391306	ENSG00000113327.cg03886192	-2.13459	-2.13459	-2.40748	-2.40748	Down regulated & Hypo methylated
cg03975694	164	ENSG00000171817	19	37551406	37614179	1	163255	ZNF540	-0.176365	0.00050229	-0.122125	0.449416	0.000116137	0.00302321	ENSG00000171817.cg03975694	-3.29905	-3.29905	-2.51953	-2.51953	Down regulated & Hypo methylated
cg03976877	38	ENSG00000106018	7	159028175	159144867	-1	7434	VIPR2	-0.233252	0.0439541	-0.187036	0.335993	0.00014256	0.0034143	ENSG00000106018.cg03976877	-1.357	-1.357	-2.4667	-2.4667	Down regulated & Hypo methylated
cg03997205	174	ENSG00000167880	17	76004502	76027452	-1	2125	EVPL	0.153758	0.000888555	-0.0364784	0.824348	0.000115948	0.00302104	ENSG00000167880.cg03997205	-3.05132	3.05132	-2.51984	-2.51984	Up regulated & Hypo methylated
cg04022537	461	ENSG00000204839	8	143566192	143572772	-1	642475	MROH6	0.213345	7.48224e-05	-0.0797973	0.599924	3.79706e-05	0.00159171	ENSG00000204839.cg04022537	-4.12597	4.12597	-2.79814	-2.79814	Up regulated & Hypo methylated
cg04084088	121	ENSG00000105186	19	32597006	32676597	-1	84079	ANKRD27	0.0631419	0.000640128	-0.138376	0.345015	0.000102735	0.00281341	ENSG00000105186.cg04084088	-3.19373	3.19373	-2.55077	-2.55077	Up regulated & Hypo methylated
cg04100397	11284	ENSG00000144061	2	110122311	110205066	-1	4867	NPHP1	0.0506421	0.0285893	-0.0569465	0.843232	8.48855e-07	0.000260486	ENSG00000144061.cg04100397	-1.5438	1.5438	-3.58422	-3.58422	Up regulated & Hypo methylated
cg04109781	567	ENSG00000144218	2	99545419	100192428	-1	3899	AFF3	-0.215472	0.0247904	-0.0770685	0.457469	0.000280074	0.00514353	ENSG00000144218.cg04109781	-1.60572	-1.60572	-2.28874	-2.28874	Down regulated & Hypo methylated
cg04140862	19437	ENSG00000100678	14	70044217	70189070	-1	6547	SLC8A3	-0.236662	0.00677913	-0.216291	0.242254	1.44579e-06	0.000333151	ENSG00000100678.cg04140862	-2.16883	-2.16883	-3.47736	-3.47736	Down regulated & Hypo methylated
cg04144603	152	ENSG00000126759	X	47623172	47630305	-1	5199	CFP	-0.226505	0.00984605	-0.0914213	0.617778	0.000445968	0.00687613	ENSG00000126759.cg04144603	-2.00674	-2.00674	-2.16266	-2.16266	Down regulated & Hypo methylated
cg04156369	75	ENSG00000170989	1	101236865	101243713	1	1901	S1PR1	-0.124874	0.0117834	-0.188721	0.157888	3.18172e-08	7.02369e-05	ENSG00000170989.cg04156369	-1.92873	-1.92873	-4.15343	-4.15343	Down regulated & Hypo methylated
cg04170535	82	ENSG00000115221	2	160099667	160200313	-1	3694	ITGB6	0.14832	0.000100253	0.144094	0.541744	0.000289325	0.00524968	ENSG00000115221.cg04170535	-3.9989	3.9989	-2.27987	2.27987	Up regulated & Hyper methylated
cg04208434	167	ENSG00000172765	3	129647792	129893606	-1	23023	TMCC1	0.055141	0.00112138	0.0993478	0.338559	0.000336508	0.00575716	ENSG00000172765.cg04208434	-2.95025	2.95025	-2.23979	2.23979	Up regulated & Hyper methylated
cg04245645	287	ENSG00000250366	14	95876392	95925571	1	NA	TUNAR	-0.39081	0.0137994	-0.139798	0.270667	0.000262807	0.00494712	ENSG00000250366.cg04245645	-1.86014	-1.86014	-2.30565	-2.30565	Down regulated & Hypo methylated
cg04306063	260	ENSG00000145708	5	76953045	76981158	1	1393	CRHBP	-0.268531	2.32112e-05	-0.169031	0.445369	5.11834e-05	0.00187946	ENSG00000145708.cg04306063	-4.6343	-4.6343	-2.72597	-2.72597	Down regulated & Hypo methylated
cg04353106	14160	ENSG00000143248	1	163111121	163321791	-1	8490	RGS5	-0.117266	0.0022538	-0.0960749	0.63404	0.00056582	0.00798985	ENSG00000143248.cg04353106	-2.64709	-2.64709	-2.09746	-2.09746	Down regulated & Hypo methylated
cg04396791	312	ENSG00000162105	11	70467856	71252577	-1	22941	SHANK2	0.104471	0.00272642	-0.0909278	0.459787	0.000416431	0.0065746	ENSG00000162105.cg04396791	-2.56441	2.56441	-2.18213	-2.18213	Up regulated & Hypo methylated
cg04475027	92	ENSG00000181234	12	128267403	128707915	1	92293	TMEM132C	-0.31383	0.00929128	-0.155237	0.380033	0.000162439	0.00369361	ENSG00000181234.cg04475027	-2.03192	-2.03192	-2.43255	-2.43255	Down regulated & Hypo methylated
cg04480386	214030	ENSG00000154162	5	21750673	22853344	-1	1010	CDH12	-0.232043	0.00324964	-0.166694	0.18628	4.55246e-07	0.000197929	ENSG00000154162.cg04480386	-2.48816	-2.48816	-3.70349	-3.70349	Down regulated & Hypo methylated
cg04497116	848	ENSG00000112699	6	1623806	2245605	-1	2762	GMDS	-0.10151	0.0302697	-0.151741	0.361814	0.000150499	0.00352679	ENSG00000112699.cg04497116	-1.51899	-1.51899	-2.45262	-2.45262	Down regulated & Hypo methylated
cg04497717	1465	ENSG00000106263	7	2354086	2380745	1	8662	EIF3B	0.0338906	0.0483847	-0.0294421	0.848607	0.000104465	0.00284347	ENSG00000106263.cg04497717	-1.31529	1.31529	-2.54615	-2.54615	Up regulated & Hypo methylated
cg04555966	257	ENSG00000106633	7	44143213	44198170	-1	2645	GCK	-0.250815	0.0300963	-0.155318	0.406801	0.000157371	0.00362146	ENSG00000106633.cg04555966	-1.52149	-1.52149	-2.44112	-2.44112	Down regulated & Hypo methylated
cg04605681	2836	ENSG00000125089	4	8182072	8241803	1	54436	SH3TC1	0.0597297	0.0444855	-0.0787836	0.613311	0.000589986	0.00819867	ENSG00000125089.cg04605681	-1.35178	1.35178	-2.08626	-2.08626	Up regulated & Hypo methylated
cg04623297	18	ENSG00000196460	2	101397359	101475112	-1	731220	RFX8	0.178915	0.0145986	-0.0531989	0.763796	0.000494157	0.00733482	ENSG00000196460.cg04623297	-1.83569	1.83569	-2.13461	-2.13461	Up regulated & Hypo methylated
cg04637809	135919	ENSG00000183632	16	32673528	32676732	-1	24150	TP53TG3	0.0184382	0.0114195	-0.0401294	0.690538	0.00048466	0.0072503	ENSG00000183632.cg04637809	-1.94235	1.94235	-2.13964	-2.13964	Up regulated & Hypo methylated
cg04645342	46	ENSG00000172260	1	71395943	72282539	-1	257194	NEGR1	-0.154155	0.0154747	-0.202487	0.219014	9.15557e-06	0.000773875	ENSG00000172260.cg04645342	-1.81038	-1.81038	-3.11133	-3.11133	Down regulated & Hypo methylated
cg04729913	23	ENSG00000197308	10	8050450	8053484	-1	NA	GATA3-AS1	0.221443	0.0342965	-0.0810475	0.466987	0.000199456	0.0041721	ENSG00000197308.cg04729913	-1.46475	1.46475	-2.37965	-2.37965	Up regulated & Hypo methylated
cg04772575	5765	ENSG00000150967	12	122920951	122981649	-1	23457	ABCB9	0.0818398	0.00666942	0.10317	0.452789	0.000407309	0.00648308	ENSG00000150967.cg04772575	-2.17591	2.17591	-2.18822	2.18822	Up regulated & Hyper methylated
cg04784475	3	ENSG00000196381	19	37667751	37692315	-1	163115	ZNF781	-0.160387	0.00611281	-0.130404	0.308939	0.00035397	0.00593613	ENSG00000196381.cg04784475	-2.21376	-2.21376	-2.2265	-2.2265	Down regulated & Hypo methylated
cg04785187	4875	ENSG00000205476	14	99500190	99604207	-1	317762	CCDC85C	0.0554934	0.0211961	-0.0526551	0.801437	0.000418399	0.00659624	ENSG00000205476.cg04785187	-1.67374	1.67374	-2.1807	-2.1807	Up regulated & Hypo methylated
cg04813880	304	ENSG00000158486	16	20933111	21159441	-1	55567	DNAH3	0.196576	0.0225097	0.0900496	0.201694	0.000125569	0.00316524	ENSG00000158486.cg04813880	-1.64763	1.64763	-2.49959	2.49959	Up regulated & Hyper methylated
cg04820593	23799	ENSG00000196632	X	54192823	54358642	-1	65267	WNK3	-0.13166	0.0426094	-0.154102	0.510391	0.0004529	0.00694618	ENSG00000196632.cg04820593	-1.37049	-1.37049	-2.15825	-2.15825	Down regulated & Hypo methylated
cg04893145	3143	ENSG00000176092	1	26321698	26360080	-1	55057	CRYBG2	0.191639	0.0024963	-0.0194295	0.89948	0.00050506	0.00743542	ENSG00000176092.cg04893145	-2.6027	2.6027	-2.12869	-2.12869	Up regulated & Hypo methylated
cg04924141	15	ENSG00000155961	X	155258235	155264491	-1	116442	RAB39B	-0.271312	0.00628657	-0.173385	0.332689	5.36559e-05	0.00193039	ENSG00000155961.cg04924141	-2.20159	-2.20159	-2.71436	-2.71436	Down regulated & Hypo methylated
cg04985273	3988	ENSG00000062038	16	68636189	68722616	1	1001	CDH3	0.146838	0.00191965	-0.0219608	0.852419	0.000531589	0.00768087	ENSG00000062038.cg04985273	-2.71678	2.71678	-2.11459	-2.11459	Up regulated & Hypo methylated
cg05051902	38	ENSG00000185049	4	1982717	2041903	-1	7469	NELFA	0.0602656	0.0119823	-0.034693	0.863583	2.67158e-05	0.00132221	ENSG00000185049.cg05051902	-1.92146	1.92146	-2.8787	-2.8787	Up regulated & Hypo methylated
cg05056120	12	ENSG00000245812	5	159100483	159117478	1	NA	LINC02202	-0.195427	0.00202786	-0.124861	0.27088	5.75724e-05	0.0020108	ENSG00000245812.cg05056120	-2.69296	-2.69296	-2.69663	-2.69663	Down regulated & Hypo methylated
cg05100650	4143	ENSG00000171877	15	43870761	44195271	-1	84978	FRMD5	0.144327	0.00158174	-0.0635698	0.697421	0.000631926	0.00855237	ENSG00000171877.cg05100650	-2.80086	2.80086	-2.06791	-2.06791	Up regulated & Hypo methylated
cg05106058	237670	ENSG00000174473	4	171812254	173041559	1	442117	GALNTL6	-0.264388	0.00010386	-0.0764969	0.740307	0.000148879	0.00350257	ENSG00000174473.cg05106058	-3.98355	-3.98355	-2.45561	-2.45561	Down regulated & Hypo methylated
cg05131483	6245	ENSG00000166851	16	23677656	23690367	1	5347	PLK1	0.107215	0.0103839	-0.151787	0.473995	3.50215e-05	0.0015243	ENSG00000166851.cg05131483	-1.98364	1.98364	-2.81693	-2.81693	Up regulated & Hypo methylated
cg05133756	1076	ENSG00000134201	1	109711780	109775428	1	2949	GSTM5	-0.127579	0.0415739	-0.0248773	0.856722	0.000178061	0.00390175	ENSG00000134201.cg05133756	-1.38118	-1.38118	-2.40874	-2.40874	Down regulated & Hypo methylated
cg05161082	431	ENSG00000134548	12	21526296	21541249	1	80763	SPX	-0.254246	0.0451685	-0.207858	0.360867	1.40763e-05	0.000949985	ENSG00000134548.cg05161082	-1.34516	-1.34516	-3.02228	-3.02228	Down regulated & Hypo methylated
cg05215925	103	ENSG00000112038	6	154010496	154246867	1	4988	OPRM1	-0.18085	0.00312132	-0.148934	0.357973	1.59581e-05	0.00101075	ENSG00000112038.cg05215925	-2.50566	-2.50566	-2.99536	-2.99536	Down regulated & Hypo methylated
cg05241924	350	ENSG00000145335	4	89724099	89838315	-1	6622	SNCA	-0.140906	0.039607	-0.169766	0.354862	0.00042183	0.00663202	ENSG00000145335.cg05241924	-1.40223	-1.40223	-2.17835	-2.17835	Down regulated & Hypo methylated
cg05291965	65	ENSG00000239605	2	47045538	47155308	-1	285051	STPG4	0.236426	0.0491452	-0.0564839	0.733549	5.93957e-05	0.00204942	ENSG00000239605.cg05291965	-1.30852	1.30852	-2.68837	-2.68837	Up regulated & Hypo methylated
cg05313794	914	ENSG00000186487	2	1789113	2331664	-1	23040	MYT1L	-0.253359	0.0310639	-0.096539	0.679565	1.14517e-05	0.000861213	ENSG00000186487.cg05313794	-1.50774	-1.50774	-3.06489	-3.06489	Down regulated & Hypo methylated
cg05346527	880	ENSG00000167107	17	50426158	50474845	1	80221	ACSF2	0.0545359	0.0399901	-0.0700282	0.774124	3.42187e-05	0.00150646	ENSG00000167107.cg05346527	-1.39805	1.39805	-2.82204	-2.82204	Up regulated & Hypo methylated
cg05347878	188	ENSG00000225194	9	96019724	96027993	-1	NA	LINC00092	-0.235821	0.000971822	-0.165281	0.152433	2.07525e-05	0.00115374	ENSG00000225194.cg05347878	-3.01241	-3.01241	-2.93789	-2.93789	Down regulated & Hypo methylated
cg05373692	37	ENSG00000102383	X	75368427	75523502	-1	158866	ZDHHC15	-0.133405	0.0357842	-0.232909	0.430251	3.52255e-06	0.000495721	ENSG00000102383.cg05373692	-1.44631	-1.44631	-3.30476	-3.30476	Down regulated & Hypo methylated
cg05375230	2	ENSG00000068831	11	64726911	64745456	-1	10235	RASGRP2	-0.18301	0.0407115	-0.128086	0.155238	3.19733e-05	0.00144997	ENSG00000068831.cg05375230	-1.39028	-1.39028	-2.83864	-2.83864	Down regulated & Hypo methylated
cg05406791	365	ENSG00000060138	12	10699089	10723323	-1	8531	YBX3	0.0545077	0.00262058	-0.0643704	0.158796	7.18647e-05	0.00228894	ENSG00000060138.cg05406791	-2.5816	2.5816	-2.64037	-2.64037	Up regulated & Hypo methylated
cg05410536	10706	ENSG00000100626	14	69259277	69357033	1	57452	GALNT16	-0.194592	0.0377772	-0.0668192	0.768637	0.000177727	0.00389676	ENSG00000100626.cg05410536	-1.42277	-1.42277	-2.4093	-2.4093	Down regulated & Hypo methylated
cg05422352	234	ENSG00000156973	2	231732433	231786272	-1	5147	PDE6D	0.0427623	0.00371733	0.0692068	0.305456	0.00066896	0.00887788	ENSG00000156973.cg05422352	-2.42977	2.42977	-2.05169	2.05169	Up regulated & Hyper methylated
cg05479196	250	ENSG00000068831	11	64726911	64745456	-1	10235	RASGRP2	-0.18301	0.0407115	-0.104159	0.146049	0.00067614	0.00894089	ENSG00000068831.cg05479196	-1.39028	-1.39028	-2.04862	-2.04862	Down regulated & Hypo methylated
cg05501320	11936	ENSG00000104381	8	74321130	74488872	1	54332	GDAP1	-0.0844941	0.0339456	-0.127963	0.504233	0.000353138	0.0059281	ENSG00000104381.cg05501320	-1.46922	-1.46922	-2.22708	-2.22708	Down regulated & Hypo methylated
cg05516271	97	ENSG00000106266	7	2251770	2354318	-1	29886	SNX8	0.0430314	0.0339456	-0.0522631	0.82394	0.000594038	0.00823539	ENSG00000106266.cg05516271	-1.46922	1.46922	-2.08432	-2.08432	Up regulated & Hypo methylated
cg05541096	422	ENSG00000175764	9	121821928	122093606	-1	158135	TTLL11	-0.0783584	0.00964863	-0.0704923	0.454603	0.000732509	0.00941132	ENSG00000175764.cg05541096	-2.01553	-2.01553	-2.02635	-2.02635	Down regulated & Hypo methylated
cg05613063	17359	ENSG00000136682	2	113437691	113496204	1	150472	CBWD2	0.0607647	2.21771e-05	-0.0738969	0.648632	2.31344e-05	0.00122235	ENSG00000136682.cg05613063	-4.65409	4.65409	-2.91281	-2.91281	Up regulated & Hypo methylated
cg05630016	179	ENSG00000142549	19	51311848	51330354	1	402665	IGLON5	0.21655	0.00438537	-0.180739	0.316819	8.18301e-05	0.00245985	ENSG00000142549.cg05630016	-2.35799	2.35799	-2.60909	-2.60909	Up regulated & Hypo methylated
cg05667838	8412	ENSG00000106128	7	30938669	30993254	1	2692	GHRHR	-0.237332	0.00284177	-0.0478856	0.807172	5.69499e-05	0.001999	ENSG00000106128.cg05667838	-2.54641	-2.54641	-2.69919	-2.69919	Down regulated & Hypo methylated
cg05688618	103	ENSG00000138639	4	85475150	86002668	1	83478	ARHGAP24	-0.136	0.000666414	-0.0872715	0.724044	0.000726741	0.00936341	ENSG00000138639.cg05688618	-3.17626	-3.17626	-2.02857	-2.02857	Down regulated & Hypo methylated
cg05736768	32	ENSG00000147647	8	104330324	104467055	-1	1807	DPYS	-0.285227	0.00011446	-0.137227	0.393875	7.61987e-05	0.00236196	ENSG00000147647.cg05736768	-3.94135	-3.94135	-2.62673	-2.62673	Down regulated & Hypo methylated
cg05774698	5696	ENSG00000106049	7	27525442	27662883	-1	11112	HIBADH	0.0360859	0.0332692	0.149131	0.675986	4.37346e-05	0.00171932	ENSG00000106049.cg05774698	-1.47796	1.47796	-2.76464	2.76464	Up regulated & Hyper methylated
cg05799411	1987	ENSG00000154222	1	52345723	52366193	-1	200014	CC2D1B	0.0269199	0.0445799	-0.0301815	0.846759	0.000621255	0.00846482	ENSG00000154222.cg05799411	-1.35086	1.35086	-2.07238	-2.07238	Up regulated & Hypo methylated
cg05940146	2327	ENSG00000119685	14	75633625	75955079	1	23093	TTLL5	0.0424509	0.00260325	-0.0997895	0.57513	2.31177e-05	0.00122199	ENSG00000119685.cg05940146	-2.58448	2.58448	-2.91293	-2.91293	Up regulated & Hypo methylated
cg05967001	67	ENSG00000089169	12	112570380	112898881	1	22895	RPH3A	-0.247363	0.00240862	-0.131192	0.347895	0.000377811	0.0061849	ENSG00000089169.cg05967001	-2.61823	-2.61823	-2.20867	-2.20867	Down regulated & Hypo methylated
cg05992079	91	ENSG00000137078	9	35649295	35650950	-1	27240	SIT1	-0.218632	0.0357741	-0.13363	0.624951	5.29424e-06	0.000597077	ENSG00000137078.cg05992079	-1.44643	-1.44643	-3.22397	-3.22397	Down regulated & Hypo methylated
cg05992990	905	ENSG00000167107	17	50426158	50474845	1	80221	ACSF2	0.0545359	0.0399901	-0.0272204	0.889845	0.00045978	0.00701205	ENSG00000167107.cg05992990	-1.39805	1.39805	-2.15415	-2.15415	Up regulated & Hypo methylated
cg05996213	199	ENSG00000116147	1	175315194	175743616	-1	7143	TNR	-0.316137	0.00929128	-0.111853	0.530576	0.000325463	0.00563583	ENSG00000116147.cg05996213	-2.03192	-2.03192	-2.24904	-2.24904	Down regulated & Hypo methylated
cg06070445	1101	ENSG00000113916	3	187721377	187745725	-1	604	BCL6	0.0519218	0.0152212	-0.0575482	0.786242	0.000394132	0.00635089	ENSG00000113916.cg06070445	-1.81755	1.81755	-2.19717	-2.19717	Up regulated & Hypo methylated
cg06072021	123	ENSG00000151702	11	128686535	128813267	1	2313	FLI1	-0.109214	0.0383397	-0.201801	0.205712	1.39734e-05	0.000946334	ENSG00000151702.cg06072021	-1.41635	-1.41635	-3.02396	-3.02396	Down regulated & Hypo methylated
cg06204062	133	ENSG00000185565	3	115802363	117139389	-1	4045	LSAMP	-0.111816	0.0354685	-0.168923	0.242786	2.51823e-05	0.00128125	ENSG00000185565.cg06204062	-1.45016	-1.45016	-2.89237	-2.89237	Down regulated & Hypo methylated
cg06338562	91	ENSG00000155849	7	36854361	37449249	-1	9844	ELMO1	-0.142281	0.00627871	-0.194437	0.310058	1.42456e-05	0.000956227	ENSG00000155849.cg06338562	-2.20213	-2.20213	-3.01944	-3.01944	Down regulated & Hypo methylated
cg06372539	1070	ENSG00000111319	12	6346843	6377730	-1	6337	SCNN1A	0.0943228	0.0202467	-0.0437255	0.824836	0.000290951	0.00526842	ENSG00000111319.cg06372539	-1.69365	1.69365	-2.27832	-2.27832	Up regulated & Hypo methylated
cg06372887	48	ENSG00000122515	7	44748581	44769881	1	83637	ZMIZ2	0.0435672	0.026135	-0.0581047	0.604937	1.85623e-05	0.00108766	ENSG00000122515.cg06372887	-1.58278	1.58278	-2.96351	-2.96351	Up regulated & Hypo methylated
cg06439655	278	ENSG00000146083	5	176526712	176538025	-1	22838	RNF44	0.0442139	0.0177756	-0.0943827	0.587198	0.000477922	0.00718804	ENSG00000146083.cg06439655	-1.75017	1.75017	-2.14339	-2.14339	Up regulated & Hypo methylated
cg06454760	178	ENSG00000176293	19	58059239	58086310	1	7694	ZNF135	-0.109513	0.0383227	-0.188039	0.567636	0.000115338	0.00301307	ENSG00000176293.cg06454760	-1.41654	-1.41654	-2.52099	-2.52099	Down regulated & Hypo methylated
cg06561329	466	ENSG00000183307	22	17116297	17121367	-1	27439	TMEM121B	-0.174032	0.00415076	-0.124953	0.343689	0.000195022	0.00411641	ENSG00000183307.cg06561329	-2.38187	-2.38187	-2.38548	-2.38548	Down regulated & Hypo methylated
cg06595670	1270	ENSG00000105549	19	361747	376026	-1	51298	THEG	0.175587	0.0411028	-0.0654122	0.479545	0.000774935	0.00975043	ENSG00000105549.cg06595670	-1.38613	1.38613	-2.01098	-2.01098	Up regulated & Hypo methylated
cg06685968	45	ENSG00000105997	7	27106184	27152581	-1	3200	HOXA3	0.131002	0.00253131	-0.221721	0.386623	9.30549e-06	0.000780875	ENSG00000105997.cg06685968	-2.59665	2.59665	-3.10742	-3.10742	Up regulated & Hypo methylated
cg06686995	1057	ENSG00000161013	5	179797597	179806952	-1	11282	MGAT4B	0.0510303	0.0270145	-0.0458925	0.871094	0.000169659	0.00378858	ENSG00000161013.cg06686995	-1.5684	1.5684	-2.42152	-2.42152	Up regulated & Hypo methylated
cg06705925	1795	ENSG00000109956	11	134378504	134412242	-1	27087	B3GAT1	-0.182286	0.0490772	-0.0747663	0.702397	0.000356883	0.00596991	ENSG00000109956.cg06705925	-1.30912	-1.30912	-2.22403	-2.22403	Down regulated & Hypo methylated
cg06748831	28	ENSG00000229676	19	22634324	22667671	1	57615	ZNF492	-0.148043	0.00849668	-0.129587	0.38767	0.000408164	0.006492	ENSG00000229676.cg06748831	-2.07075	-2.07075	-2.18762	-2.18762	Down regulated & Hypo methylated
cg06757357	483	ENSG00000106683	7	74082933	74122525	1	3984	LIMK1	0.0700151	8.5159e-05	-0.0838361	0.206646	8.78018e-05	0.00256352	ENSG00000106683.cg06757357	-4.06977	4.06977	-2.59116	-2.59116	Up regulated & Hypo methylated
cg06781712	27	ENSG00000145526	5	19471296	20575873	-1	1016	CDH18	-0.188213	0.0398626	-0.192557	0.275741	1.10171e-05	0.000845248	ENSG00000145526.cg06781712	-1.39943	-1.39943	-3.07302	-3.07302	Down regulated & Hypo methylated
cg06818777	802	ENSG00000167107	17	50426158	50474845	1	80221	ACSF2	0.0545359	0.0399901	-0.100375	0.427271	0.000381517	0.00622479	ENSG00000167107.cg06818777	-1.39805	1.39805	-2.20588	-2.20588	Up regulated & Hypo methylated
cg06874426	409	ENSG00000167083	17	49202791	49210574	-1	2793	GNGT2	-0.138382	0.0267386	-0.139904	0.452153	0.000181531	0.00393921	ENSG00000167083.cg06874426	-1.57286	-1.57286	-2.40459	-2.40459	Down regulated & Hypo methylated
cg06915826	1404	ENSG00000065357	12	55927319	55954027	1	1606	DGKA	0.0749801	0.00487719	-0.0790139	0.737076	0.000269537	0.00502834	ENSG00000065357.cg06915826	-2.31183	2.31183	-2.29858	-2.29858	Up regulated & Hypo methylated
cg06916059	531	ENSG00000118263	2	207074137	207167267	-1	8609	KLF7	0.0802675	0.000503014	-0.0592001	0.811803	0.000130126	0.00323324	ENSG00000118263.cg06916059	-3.29842	3.29842	-2.49036	-2.49036	Up regulated & Hypo methylated
cg06918474	9007	ENSG00000173926	5	126867714	127030558	-1	115123	2003-03-01	-0.124425	0.00477372	-0.091575	0.502692	0.000724268	0.00934494	ENSG00000173926.cg06918474	-2.32114	-2.32114	-2.02942	-2.02942	Down regulated & Hypo methylated
cg06945399	71	ENSG00000128594	7	128027071	128032107	-1	64101	LRRC4	-0.193555	0.0149572	-0.0999179	0.40476	0.000654615	0.0087533	ENSG00000128594.cg06945399	-1.82515	-1.82515	-2.05783	-2.05783	Down regulated & Hypo methylated
cg07070341	169	ENSG00000138738	4	120684919	120922870	-1	11107	PRDM5	-0.103882	0.0330799	-0.0910954	0.146251	0.000315616	0.00552882	ENSG00000138738.cg07070341	-1.48044	-1.48044	-2.25737	-2.25737	Down regulated & Hypo methylated
cg07098391	41	ENSG00000128052	4	55078481	55125595	-1	3791	KDR	-0.0863539	0.0490223	-0.122674	0.2826	0.000192662	0.0040839	ENSG00000128052.cg07098391	-1.30961	-1.30961	-2.38892	-2.38892	Down regulated & Hypo methylated
cg07127762	57	ENSG00000114279	3	192139395	192767764	-1	2257	FGF12	-0.182267	0.0281595	-0.233246	0.293742	9.13471e-08	0.000101954	ENSG00000114279.cg07127762	-1.55038	-1.55038	-3.99159	-3.99159	Down regulated & Hypo methylated
cg07135042	26	ENSG00000267454	19	56393656	56399172	1	NA	ZNF582-AS1	-0.145185	0.00599124	-0.173547	0.271763	0.000127153	0.00318834	ENSG00000267454.cg07135042	-2.22248	-2.22248	-2.49643	-2.49643	Down regulated & Hypo methylated
cg07190947	843	ENSG00000162105	11	70467856	71252577	-1	22941	SHANK2	0.104471	0.00272642	-0.0442551	0.814586	0.000350275	0.00590148	ENSG00000162105.cg07190947	-2.56441	2.56441	-2.22904	-2.22904	Up regulated & Hypo methylated
cg07217924	189	ENSG00000110786	11	18727928	18792721	-1	84867	PTPN5	-0.296005	0.00475518	-0.139918	0.278341	0.000389522	0.00630392	ENSG00000110786.cg07217924	-2.32283	-2.32283	-2.20039	-2.20039	Down regulated & Hypo methylated
cg07249742	2805	ENSG00000082781	3	124761948	124901418	-1	3693	ITGB5	0.0574623	0.00870209	-0.0884702	0.703193	0.000291913	0.00527829	ENSG00000082781.cg07249742	-2.06038	2.06038	-2.27751	-2.27751	Up regulated & Hypo methylated
cg07309864	3374	ENSG00000125447	17	75236599	75262363	-1	23163	GGA3	0.0333147	0.0409808	-0.0544452	0.840356	0.000600033	0.00828706	ENSG00000125447.cg07309864	-1.38742	1.38742	-2.0816	-2.0816	Up regulated & Hypo methylated
cg07335294	286	ENSG00000065609	6	83552880	83709691	-1	9892	SNAP91	-0.222087	0.0367102	-0.167328	0.246056	0.000181807	0.00394215	ENSG00000065609.cg07335294	-1.43521	-1.43521	-2.40427	-2.40427	Down regulated & Hypo methylated
cg07392385	937	ENSG00000108018	10	106573663	107164534	-1	114815	SORCS1	-0.276869	0.0158008	-0.0589622	0.823827	0.000327161	0.00565349	ENSG00000108018.cg07392385	-1.80132	-1.80132	-2.24768	-2.24768	Down regulated & Hypo methylated
cg07398767	43	ENSG00000154975	17	51630313	52160017	-1	56934	CA10	-0.223388	0.00933737	-0.13312	0.376082	0.000133671	0.00328269	ENSG00000154975.cg07398767	-2.02978	-2.02978	-2.48377	-2.48377	Down regulated & Hypo methylated
cg07452625	425	ENSG00000197912	16	89490719	89557768	1	6687	SPG7	0.0466283	0.00408594	-0.0395872	0.848831	2.97853e-05	0.00140288	ENSG00000197912.cg07452625	-2.38871	2.38871	-2.85298	-2.85298	Up regulated & Hypo methylated
cg07470708	321	ENSG00000225950	19	49061066	49065054	-1	4909	NTF4	0.417871	8.07809e-05	-0.0650204	0.662029	0.000417231	0.00658295	ENSG00000225950.cg07470708	-4.09269	4.09269	-2.18158	-2.18158	Up regulated & Hypo methylated
cg07473553	474	ENSG00000189366	3	125929275	125937039	-1	200810	ALG1L	0.257004	0.00412495	0.159684	0.591729	0.000573988	0.00805402	ENSG00000189366.cg07473553	-2.38458	2.38458	-2.09399	2.09399	Up regulated & Hyper methylated
cg07520269	35	ENSG00000150672	11	83455012	85627922	-1	1740	DLG2	-0.201664	0.0114969	-0.150298	0.543423	0.000221161	0.004442	ENSG00000150672.cg07520269	-1.93942	-1.93942	-2.35242	-2.35242	Down regulated & Hypo methylated
cg07542000	550	ENSG00000006042	17	32927910	32945106	1	26022	TMEM98	-0.107252	0.000521811	-0.0478692	0.800291	0.000138841	0.00335819	ENSG00000006042.cg07542000	-3.28249	-3.28249	-2.47389	-2.47389	Down regulated & Hypo methylated
cg07552803	55	ENSG00000104722	8	24913758	24919098	1	4741	NEFM	-0.194668	0.0326023	-0.0937401	0.422614	0.000550109	0.00784435	ENSG00000104722.cg07552803	-1.48675	-1.48675	-2.10544	-2.10544	Down regulated & Hypo methylated
cg07641160	35	ENSG00000183807	6	116752197	116765719	-1	221303	FAM162B	-0.143058	0.0104446	-0.20604	0.294083	1.7631e-05	0.00105791	ENSG00000183807.cg07641160	-1.98111	-1.98111	-2.97555	-2.97555	Down regulated & Hypo methylated
cg07644368	133	ENSG00000129596	5	115804733	115816659	-1	1036	CDO1	-0.16892	0.0143597	-0.141054	0.505472	0.000220755	0.00443784	ENSG00000129596.cg07644368	-1.84286	-1.84286	-2.35283	-2.35283	Down regulated & Hypo methylated
cg07653728	160	ENSG00000130822	X	153669730	153689010	-1	139728	PNCK	0.265613	0.031457	-0.168328	0.324995	0.000202531	0.00421155	ENSG00000130822.cg07653728	-1.50228	1.50228	-2.37556	-2.37556	Up regulated & Hypo methylated
cg07657357	2055	ENSG00000118898	16	4882507	4960741	-1	5493	PPL	0.150792	4.19299e-06	-0.0645122	0.557467	0.00046278	0.00703922	ENSG00000118898.cg07657357	-5.37748	5.37748	-2.15248	-2.15248	Up regulated & Hypo methylated
cg07661899	911	ENSG00000111077	12	53046969	53064372	1	23371	TNS2	-0.050513	0.014052	-0.109592	0.580509	0.000203426	0.00422437	ENSG00000111077.cg07661899	-1.85226	-1.85226	-2.37424	-2.37424	Down regulated & Hypo methylated
cg07669517	29	ENSG00000065325	17	9822206	9892099	1	9340	GLP2R	-0.244246	0.010413	-0.0741876	0.507885	0.000354129	0.00593845	ENSG00000065325.cg07669517	-1.98242	-1.98242	-2.22633	-2.22633	Down regulated & Hypo methylated
cg07692529	1319	ENSG00000062038	16	68636189	68722616	1	1001	CDH3	0.146838	0.00191965	-0.0359328	0.861645	6.67012e-06	0.000666469	ENSG00000062038.cg07692529	-2.71678	2.71678	-3.17622	-3.17622	Up regulated & Hypo methylated
cg07718303	11793	ENSG00000157837	12	120762510	120904358	-1	121665	SPPL3	0.02857	0.0201709	-0.0782238	0.558422	2.77243e-05	0.0013474	ENSG00000157837.cg07718303	-1.69528	1.69528	-2.8705	-2.8705	Up regulated & Hypo methylated
cg07821364	188	ENSG00000149527	1	2425980	2505532	1	9651	PLCH2	0.128893	0.0300963	-0.0541741	0.810606	0.000183984	0.00396977	ENSG00000149527.cg07821364	-1.52149	1.52149	-2.40123	-2.40123	Up regulated & Hypo methylated
cg07842386	139	ENSG00000162594	1	67138907	67259979	1	149233	IL23R	-0.172514	0.0159612	-0.0764666	0.772655	0.000209209	0.00429668	ENSG00000162594.cg07842386	-1.79694	-1.79694	-2.36687	-2.36687	Down regulated & Hypo methylated
cg07900968	12800	ENSG00000181007	19	36383120	36418644	-1	284406	ZFP82	-0.132177	0.0153593	-0.206351	0.266105	1.1399e-05	0.000859453	ENSG00000181007.cg07900968	-1.81363	-1.81363	-3.06578	-3.06578	Down regulated & Hypo methylated
cg07972135	127	ENSG00000152578	11	105609994	105982092	1	2893	GRIA4	-0.234821	0.0273581	-0.181572	0.325218	5.78077e-05	0.00201498	ENSG00000152578.cg07972135	-1.56291	-1.56291	-2.69573	-2.69573	Down regulated & Hypo methylated
cg08063125	571	ENSG00000166770	19	56477250	56504362	1	NA	ZNF667-AS1	-0.119758	0.0171051	-0.202666	0.32185	6.47598e-06	0.00065605	ENSG00000166770.cg08063125	-1.76687	-1.76687	-3.18306	-3.18306	Down regulated & Hypo methylated
cg08158952	134	ENSG00000127903	19	56661980	56671783	-1	90485	ZNF835	-0.139347	0.0186085	-0.154999	0.443832	0.000244699	0.00473568	ENSG00000127903.cg08158952	-1.73029	-1.73029	-2.32462	-2.32462	Down regulated & Hypo methylated
cg08234507	2327	ENSG00000197847	11	65213840	65242757	1	NA	SLC22A20P	0.173724	0.0258422	-0.0421052	0.861255	6.83517e-05	0.00222453	ENSG00000197847.cg08234507	-1.58767	1.58767	-2.65276	-2.65276	Up regulated & Hypo methylated
cg08241330	161	ENSG00000183044	16	8674596	8784575	1	18	ABAT	-0.130031	0.0184806	-0.0810848	0.680629	0.000147941	0.00348856	ENSG00000183044.cg08241330	-1.73328	-1.73328	-2.45735	-2.45735	Down regulated & Hypo methylated
cg08244303	11596	ENSG00000086696	16	82035004	82098534	1	3294	HSD17B2	-0.129004	0.0449647	-0.0433581	0.857371	7.87651e-05	0.00240456	ENSG00000086696.cg08244303	-1.34713	-1.34713	-2.61896	-2.61896	Down regulated & Hypo methylated
cg08287265	76	ENSG00000119919	10	99532942	99536524	1	159296	NKX2-3	-0.169526	0.00975197	-0.183123	0.444311	0.000423693	0.00665012	ENSG00000119919.cg08287265	-2.01091	-2.01091	-2.17717	-2.17717	Down regulated & Hypo methylated
cg08292505	784	ENSG00000198753	X	153764196	153779346	1	5365	PLXNB3	0.135711	0.00985148	-0.0394605	0.827097	0.00053849	0.00773728	ENSG00000198753.cg08292505	-2.0065	2.0065	-2.11141	-2.11141	Up regulated & Hypo methylated
cg08321330	1610	ENSG00000197253	16	1227272	1230184	-1	64499	TPSB2	-0.194164	0.0357842	-0.0696391	0.676065	0.000781186	0.00979486	ENSG00000197253.cg08321330	-1.44631	-1.44631	-2.009	-2.009	Down regulated & Hypo methylated
cg08324906	1270	ENSG00000110400	11	119623408	119729200	-1	5818	NECTIN1	0.0785005	0.0144591	-0.0700041	0.806034	0.000186056	0.00399736	ENSG00000110400.cg08324906	-1.83986	1.83986	-2.39823	-2.39823	Up regulated & Hypo methylated
cg08423054	26393	ENSG00000100991	20	35002404	35092807	-1	26133	TRPC4AP	0.031237	0.00475376	-0.040556	0.860902	0.000209177	0.00429638	ENSG00000100991.cg08423054	-2.32296	2.32296	-2.3669	-2.3669	Up regulated & Hypo methylated
cg08442334	163	ENSG00000173933	11	66638617	66668374	1	5936	RBM4	0.0239971	0.0486233	-0.0633709	0.729651	0.000263503	0.00495542	ENSG00000173933.cg08442334	-1.31316	1.31316	-2.30492	-2.30492	Up regulated & Hypo methylated
cg08506163	1	ENSG00000214338	6	127472794	127519191	-1	387104	SOGA3	-0.142815	0.0190023	-0.0891908	0.157368	9.40577e-05	0.00267268	ENSG00000214338.cg08506163	-1.72119	-1.72119	-2.57305	-2.57305	Down regulated & Hypo methylated
cg08570521	61	ENSG00000038295	4	165873237	166104457	1	7092	TLL1	-0.198971	0.0165821	-0.199159	0.141322	5.03918e-07	0.000208509	ENSG00000038295.cg08570521	-1.78036	-1.78036	-3.68087	-3.68087	Down regulated & Hypo methylated
cg08594681	50	ENSG00000120885	8	27596917	27614700	-1	1191	CLU	-0.147474	0.00147461	-0.124343	0.545659	0.00019418	0.00410622	ENSG00000120885.cg08594681	-2.83132	-2.83132	-2.38656	-2.38656	Down regulated & Hypo methylated
cg08642111	23	ENSG00000183117	8	2935353	4994972	-1	64478	CSMD1	-0.16381	0.0386598	-0.104923	0.437504	0.000686565	0.00902541	ENSG00000183117.cg08642111	-1.41274	-1.41274	-2.04453	-2.04453	Down regulated & Hypo methylated
cg08675654	198	ENSG00000203867	10	110644336	110839468	1	282996	RBM20	-0.171425	0.0322762	-0.0963939	0.155416	4.71236e-05	0.00179453	ENSG00000203867.cg08675654	-1.49112	-1.49112	-2.74605	-2.74605	Down regulated & Hypo methylated
cg08675717	23421	ENSG00000087495	20	59577509	59847711	1	116154	PHACTR3	0.254105	0.00202786	-0.176644	0.291197	0.000384502	0.00625332	ENSG00000087495.cg08675717	-2.69296	2.69296	-2.20389	-2.20389	Up regulated & Hypo methylated
cg08680239	1139	ENSG00000175866	17	81035122	81117432	1	10458	BAIAP2	0.0996707	0.000590304	-0.0274593	0.911872	0.000118199	0.00305414	ENSG00000175866.cg08680239	-3.22892	3.22892	-2.51511	-2.51511	Up regulated & Hypo methylated
cg08758727	3564	ENSG00000151552	4	17460261	17512206	-1	5860	QDPR	-0.0486056	0.036662	-0.0421536	0.778173	0.000583944	0.00814689	ENSG00000151552.cg08758727	-1.43578	-1.43578	-2.08901	-2.08901	Down regulated & Hypo methylated
cg08837627	12	ENSG00000197360	19	22391019	22532485	-1	148198	ZNF98	-0.182785	0.0435799	-0.104545	0.440865	7.0663e-05	0.00226813	ENSG00000197360.cg08837627	-1.36071	-1.36071	-2.64433	-2.64433	Down regulated & Hypo methylated
cg08863777	5	ENSG00000134627	11	94543840	94621421	1	143689	PIWIL4	-0.0950632	0.0390277	0.0939587	0.40772	0.000222443	0.0044577	ENSG00000134627.cg08863777	-1.40863	-1.40863	-2.35089	2.35089	Down regulated & Hyper methylated
cg08885409	477	ENSG00000180891	17	57861243	57955412	-1	404093	CUEDC1	0.0539782	0.0153423	-0.0526692	0.815948	0.000483964	0.00724413	ENSG00000180891.cg08885409	-1.81411	1.81411	-2.14001	-2.14001	Up regulated & Hypo methylated
cg08908264	1584	ENSG00000138772	4	78551747	78610451	1	306	ANXA3	0.0706799	0.0250018	0.0862575	0.340357	0.000697778	0.00912046	ENSG00000138772.cg08908264	-1.60203	1.60203	-2.03998	2.03998	Up regulated & Hyper methylated
cg08949735	3023	ENSG00000015413	16	89613308	89638456	1	1800	DPEP1	-0.229066	0.0237211	0.123707	0.620027	1.08117e-05	0.000837195	ENSG00000015413.cg08949735	-1.62487	-1.62487	-3.07717	3.07717	Down regulated & Hyper methylated
cg08956138	124	ENSG00000198851	11	118304545	118316175	1	916	CD3E	-0.170176	0.0487037	-0.105619	0.422201	0.000545983	0.00780639	ENSG00000198851.cg08956138	-1.31244	-1.31244	-2.10755	-2.10755	Down regulated & Hypo methylated
cg08990162	6438	ENSG00000005486	7	75842602	75888926	1	57414	RHBDD2	0.0458433	0.0114532	-0.0335805	0.847298	0.000466882	0.00707989	ENSG00000005486.cg08990162	-1.94107	1.94107	-2.14997	-2.14997	Up regulated & Hypo methylated
cg09035284	255	ENSG00000163497	2	218981087	218985657	-1	54738	FEV	-0.390699	0.00212049	-0.181704	0.190291	2.33061e-05	0.00122766	ENSG00000163497.cg09035284	-2.67356	-2.67356	-2.91092	-2.91092	Down regulated & Hypo methylated
cg09088496	141	ENSG00000182957	13	23979805	24307074	1	221178	SPATA13	-0.0532321	0.0184503	-0.0669558	0.830497	0.000271178	0.00504175	ENSG00000182957.cg09088496	-1.734	-1.734	-2.29742	-2.29742	Down regulated & Hypo methylated
cg09093858	63756	ENSG00000132554	8	99960936	100131268	-1	26166	RGS22	-0.194467	0.0084373	-0.0591582	0.726012	0.000736243	0.00944149	ENSG00000132554.cg09093858	-2.0738	-2.0738	-2.02496	-2.02496	Down regulated & Hypo methylated
cg09109520	1617	ENSG00000205336	16	57610652	57665580	1	9289	ADGRG1	0.0533254	0.0275654	-0.117262	0.476358	4.27687e-05	0.00169981	ENSG00000205336.cg09109520	-1.55964	1.55964	-2.7696	-2.7696	Up regulated & Hypo methylated
cg09147777	50	ENSG00000152578	11	105609994	105982092	1	2893	GRIA4	-0.234821	0.0273581	-0.167403	0.407653	6.95446e-05	0.00224559	ENSG00000152578.cg09147777	-1.56291	-1.56291	-2.64867	-2.64867	Down regulated & Hypo methylated
cg09220361	29	ENSG00000113327	5	162000057	162162977	1	2566	GABRG2	-0.270772	0.00733512	-0.194717	0.368263	2.84589e-05	0.00136695	ENSG00000113327.cg09220361	-2.13459	-2.13459	-2.86425	-2.86425	Down regulated & Hypo methylated
cg09248482	84	ENSG00000107518	10	115093365	115948999	1	26033	ATRNL1	-0.26301	0.0219217	-0.0965577	0.103462	0.000543299	0.00778222	ENSG00000107518.cg09248482	-1.65913	-1.65913	-2.1089	-2.1089	Down regulated & Hypo methylated
cg09271277	119	ENSG00000215045	7	6497462	6551436	-1	392862	GRID2IP	0.109314	0.0312008	-0.0262871	0.908032	0.00019169	0.00407156	ENSG00000215045.cg09271277	-1.50583	1.50583	-2.39024	-2.39024	Up regulated & Hypo methylated
cg09272256	1456	ENSG00000198610	10	5195462	5218949	1	1109	AKR1C4	-0.263804	0.0302697	0.103807	0.706586	0.000619673	0.00844989	ENSG00000198610.cg09272256	-1.51899	-1.51899	-2.07315	2.07315	Down regulated & Hyper methylated
cg09324304	18170	ENSG00000100504	14	50857891	50944483	-1	5836	PYGL	0.140787	3.22588e-05	-0.0543694	0.870336	0.000102327	0.00280659	ENSG00000100504.cg09324304	-4.49135	4.49135	-2.55182	-2.55182	Up regulated & Hypo methylated
cg09327397	116	ENSG00000125505	19	54173412	54189882	-1	79143	MBOAT7	0.076762	0.000531009	-0.0386886	0.822628	3.05559e-05	0.00141779	ENSG00000125505.cg09327397	-3.2749	3.2749	-2.84839	-2.84839	Up regulated & Hypo methylated
cg09384610	13	ENSG00000089169	12	112570380	112898881	1	22895	RPH3A	-0.247363	0.00240862	-0.185745	0.503599	6.20185e-06	0.00064193	ENSG00000089169.cg09384610	-2.61823	-2.61823	-3.19251	-3.19251	Down regulated & Hypo methylated
cg09396217	47	ENSG00000154188	8	107249482	107498055	-1	284	ANGPT1	-0.152443	0.0267386	-0.125103	0.643317	4.5813e-06	0.000559829	ENSG00000154188.cg09396217	-1.57286	-1.57286	-3.25194	-3.25194	Down regulated & Hypo methylated
cg09400566	175	ENSG00000099622	19	1259384	1274880	1	1153	CIRBP	-0.0420633	0.0279171	-0.115786	0.529307	8.99936e-05	0.00260174	ENSG00000099622.cg09400566	-1.55413	-1.55413	-2.58474	-2.58474	Down regulated & Hypo methylated
cg09426383	2411	ENSG00000005020	7	26667068	26995239	-1	8935	SKAP2	0.0469093	0.0483847	-0.119874	0.476955	0.000391599	0.0063272	ENSG00000005020.cg09426383	-1.31529	1.31529	-2.19879	-2.19879	Up regulated & Hypo methylated
cg09426834	94	ENSG00000172554	2	950849	1367613	1	54221	SNTG2	-0.357754	0.00016103	-0.156148	0.390593	0.000189248	0.00403841	ENSG00000172554.cg09426834	-3.79309	-3.79309	-2.39379	-2.39379	Down regulated & Hypo methylated
cg09448677	94	ENSG00000162105	11	70467856	71252577	-1	22941	SHANK2	0.104471	0.00272642	-0.144138	0.385214	6.47487e-06	0.00065605	ENSG00000162105.cg09448677	-2.56441	2.56441	-3.18306	-3.18306	Up regulated & Hypo methylated
cg09459291	62	ENSG00000168546	8	21690398	21812357	-1	2675	GFRA2	-0.200849	0.017291	-0.159028	0.223473	0.000219533	0.00442247	ENSG00000168546.cg09459291	-1.76218	-1.76218	-2.35434	-2.35434	Down regulated & Hypo methylated
cg09461648	1195	ENSG00000110697	11	67491768	67506263	-1	9600	PITPNM1	0.0562488	0.0192199	-0.0212495	0.888497	0.000367333	0.00607461	ENSG00000110697.cg09461648	-1.71625	1.71625	-2.21648	-2.21648	Up regulated & Hypo methylated
cg09465746	42	ENSG00000196277	3	6770001	7741533	1	2917	GRM7	-0.200862	0.00479347	-0.133713	0.21378	3.92229e-06	0.000518321	ENSG00000196277.cg09465746	-2.31935	-2.31935	-3.2854	-3.2854	Down regulated & Hypo methylated
cg09482611	47	ENSG00000175315	11	66012008	66013505	1	1474	CST6	0.36919	4.09612e-07	0.0868074	0.418271	0.000243481	0.00471877	ENSG00000175315.cg09482611	-6.38763	6.38763	-2.32617	2.32617	Up regulated & Hyper methylated
cg09526758	2916	ENSG00000048540	12	16548372	16610594	-1	55885	LMO3	-0.23363	0.0104899	-0.175571	0.346003	1.7759e-05	0.00106146	ENSG00000048540.cg09526758	-1.97923	-1.97923	-2.9741	-2.9741	Down regulated & Hypo methylated
cg09538129	1398	ENSG00000166508	7	100092728	100101940	-1	4176	MCM7	0.0610694	0.00279732	-0.0379499	0.730703	0.000512698	0.00749943	ENSG00000166508.cg09538129	-2.55326	2.55326	-2.12497	-2.12497	Up regulated & Hypo methylated
cg09562322	155	ENSG00000139767	12	118981541	119163051	1	84530	SRRM4	-0.127969	0.0399879	-0.144306	0.348074	2.6564e-05	0.00131792	ENSG00000139767.cg09562322	-1.39807	-1.39807	-2.88011	-2.88011	Down regulated & Hypo methylated
cg09605636	33	ENSG00000225953	2	199457700	199476935	1	NA	SATB2-AS1	0.23203	0.00922114	-0.137296	0.365052	2.46121e-05	0.00126458	ENSG00000225953.cg09605636	-2.03522	2.03522	-2.89805	-2.89805	Up regulated & Hypo methylated
cg09606564	149	ENSG00000166482	17	19383442	19387240	-1	4239	MFAP4	-0.113418	0.0118436	-0.105299	0.479671	0.000590986	0.00820834	ENSG00000166482.cg09606564	-1.92652	-1.92652	-2.08574	-2.08574	Down regulated & Hypo methylated
cg09614415	10	ENSG00000186766	10	127737185	127741183	1	399823	FOXI2	-0.136966	0.0455285	-0.116019	0.435501	7.96791e-05	0.00242036	ENSG00000186766.cg09614415	-1.34172	-1.34172	-2.61612	-2.61612	Down regulated & Hypo methylated
cg09631939	9234	ENSG00000130699	20	61953469	62065810	-1	6874	TAF4	0.0492707	0.00378283	-0.0223809	0.884761	0.000747341	0.00953265	ENSG00000130699.cg09631939	-2.42218	2.42218	-2.02079	-2.02079	Up regulated & Hypo methylated
cg09647108	2279	ENSG00000161649	17	43847148	43863639	1	146894	CD300LG	-0.26376	0.0192478	-0.099918	0.609907	0.00013281	0.00327032	ENSG00000161649.cg09647108	-1.71562	-1.71562	-2.48541	-2.48541	Down regulated & Hypo methylated
cg09669853	57	ENSG00000038295	4	165873237	166104457	1	7092	TLL1	-0.198971	0.0165821	-0.100306	0.190316	0.000505849	0.0074414	ENSG00000038295.cg09669853	-1.78036	-1.78036	-2.12835	-2.12835	Down regulated & Hypo methylated
cg09672032	38687	ENSG00000100170	22	32043261	32113029	1	6523	SLC5A1	-0.163099	0.0287979	-0.0436731	0.856898	0.000398659	0.00639652	ENSG00000100170.cg09672032	-1.54064	-1.54064	-2.19406	-2.19406	Down regulated & Hypo methylated
cg09752223	238	ENSG00000074181	19	15159038	15200995	-1	4854	NOTCH3	0.0562033	0.0246338	-0.0557317	0.766146	0.00017938	0.00391534	ENSG00000074181.cg09752223	-1.60847	1.60847	-2.40723	-2.40723	Up regulated & Hypo methylated
cg09825979	411	ENSG00000105997	7	27106184	27152581	-1	3200	HOXA3	0.131002	0.00253131	-0.0922765	0.576404	0.000297148	0.00533362	ENSG00000105997.cg09825979	-2.59665	2.59665	-2.27298	-2.27298	Up regulated & Hypo methylated
cg09835878	15	ENSG00000133980	14	74303069	74360008	1	55237	VRTN	-0.215769	0.00691152	-0.0498514	0.788013	0.000797772	0.00992716	ENSG00000133980.cg09835878	-2.16043	-2.16043	-2.00317	-2.00317	Down regulated & Hypo methylated
cg09880331	41171	ENSG00000153113	5	96525267	96779595	1	831	CAST	0.0655313	9.93798e-05	-0.0868881	0.706272	0.000177162	0.00388977	ENSG00000153113.cg09880331	-4.0027	4.0027	-2.41008	-2.41008	Up regulated & Hypo methylated
cg09881503	14402	ENSG00000093009	22	19479457	19520612	1	8318	CDC45	0.134786	0.00495843	-0.0248159	0.83392	0.00052782	0.00764599	ENSG00000093009.cg09881503	-2.30466	2.30466	-2.11657	-2.11657	Up regulated & Hypo methylated
cg09906145	10103	ENSG00000039523	16	67518418	67546788	1	79567	RIPOR1	0.0469997	0.00340135	-0.0778351	0.413764	0.000539759	0.00774911	ENSG00000039523.cg09906145	-2.46835	2.46835	-2.11075	-2.11075	Up regulated & Hypo methylated
cg09930192	200	ENSG00000050820	16	75228181	75268053	-1	9564	BCAR1	0.0591896	0.0291289	-0.0486549	0.690042	0.000460605	0.00702118	ENSG00000050820.cg09930192	-1.53568	1.53568	-2.15359	-2.15359	Up regulated & Hypo methylated
cg10043954	103	ENSG00000120327	5	141222932	141227759	1	56122	PCDHB14	0.0699553	0.0377201	-0.172984	0.465589	1.55486e-06	0.000347562	ENSG00000120327.cg10043954	-1.42343	1.42343	-3.45897	-3.45897	Up regulated & Hypo methylated
cg10132917	1103	ENSG00000240583	7	30911694	30925517	1	358	AQP1	-0.111689	0.0103309	-0.0965409	0.683132	0.000580378	0.00811257	ENSG00000240583.cg10132917	-1.98586	-1.98586	-2.09084	-2.09084	Down regulated & Hypo methylated
cg10241697	1864	ENSG00000125245	13	99254714	99261744	-1	2841	GPR18	-0.229901	0.0247891	-0.0450562	0.87431	2.37986e-05	0.00124281	ENSG00000125245.cg10241697	-1.60574	-1.60574	-2.90559	-2.90559	Down regulated & Hypo methylated
cg10253847	11	ENSG00000189134	6	28259297	28260958	1	222698	NKAPL	-0.133702	0.0127682	-0.118281	0.261142	0.00014667	0.00347079	ENSG00000189134.cg10253847	-1.89387	-1.89387	-2.45957	-2.45957	Down regulated & Hypo methylated
cg10304637	23	ENSG00000124785	6	5997999	6007605	-1	51299	NRN1	-0.154434	0.0341107	-0.184829	0.366532	4.50135e-06	0.000555248	ENSG00000124785.cg10304637	-1.46711	-1.46711	-3.25551	-3.25551	Down regulated & Hypo methylated
cg10318458	29	ENSG00000187048	1	46929177	46941484	-1	1579	CYP4A11	-0.271056	0.00932315	-0.0810807	0.652612	3.14213e-05	0.00143819	ENSG00000187048.cg10318458	-2.03044	-2.03044	-2.84218	-2.84218	Down regulated & Hypo methylated
cg10351914	136	ENSG00000166482	17	19383442	19387240	-1	4239	MFAP4	-0.113418	0.0118436	-0.103841	0.465381	1.74324e-05	0.00105271	ENSG00000166482.cg10351914	-1.92652	-1.92652	-2.97769	-2.97769	Down regulated & Hypo methylated
cg10459100	3118	ENSG00000159685	3	126704240	126960420	1	84303	CHCHD6	0.0492488	0.0332159	-0.0572858	0.799461	6.61358e-07	0.000235785	ENSG00000159685.cg10459100	-1.47865	1.47865	-3.62748	-3.62748	Up regulated & Hypo methylated
cg10519903	43	ENSG00000171680	1	6466092	6520061	-1	57449	PLEKHG5	0.0857353	0.00571082	-0.0400482	0.808422	0.00013811	0.00335025	ENSG00000171680.cg10519903	-2.2433	2.2433	-2.47492	-2.47492	Up regulated & Hypo methylated
cg10542562	46	ENSG00000151702	11	128686535	128813267	1	2313	FLI1	-0.109214	0.0383397	-0.102106	0.460527	0.000163335	0.00370652	ENSG00000151702.cg10542562	-1.41635	-1.41635	-2.43103	-2.43103	Down regulated & Hypo methylated
cg10561067	49	ENSG00000161013	5	179797597	179806952	-1	11282	MGAT4B	0.0510303	0.0270145	-0.113496	0.46288	2.16908e-05	0.00118153	ENSG00000161013.cg10561067	-1.5684	1.5684	-2.92756	-2.92756	Up regulated & Hypo methylated
cg10571951	125	ENSG00000248309	5	88883328	89466398	1	NA	MEF2C-AS1	-0.180274	0.00195163	-0.138172	0.199305	0.000370737	0.00611176	ENSG00000248309.cg10571951	-2.7096	-2.7096	-2.21383	-2.21383	Down regulated & Hypo methylated
cg10589094	5672	ENSG00000111319	12	6346843	6377730	-1	6337	SCNN1A	0.0943228	0.0202467	-0.0509389	0.795318	0.000196389	0.00413232	ENSG00000111319.cg10589094	-1.69365	1.69365	-2.38381	-2.38381	Up regulated & Hypo methylated
cg10599444	175	ENSG00000157227	14	22836560	22849027	1	4323	MMP14	0.0573291	0.0399702	0.0807797	0.262759	0.000238775	0.00465875	ENSG00000157227.cg10599444	-1.39826	1.39826	-2.33173	2.33173	Up regulated & Hyper methylated
cg10600178	450	ENSG00000105784	7	87627548	87832296	1	154661	RUNDC3B	-0.18577	0.00546027	-0.117444	0.154753	0.000715809	0.00927573	ENSG00000105784.cg10600178	-2.26279	-2.26279	-2.03265	-2.03265	Down regulated & Hypo methylated
cg10642330	33	ENSG00000166619	20	37492472	37527931	-1	10904	BLCAP	0.0652538	0.00135089	-0.0903498	0.59127	0.000709036	0.00921856	ENSG00000166619.cg10642330	-2.86938	2.86938	-2.03534	-2.03534	Up regulated & Hypo methylated
cg10646080	18000	ENSG00000228659	X	130981590	131058146	-1	NA	LINC01201	0.0355498	0.000494123	-0.129648	0.569455	2.54103e-05	0.00128658	ENSG00000228659.cg10646080	-3.30616	3.30616	-2.89056	-2.89056	Up regulated & Hypo methylated
cg10819238	48	ENSG00000064932	19	1107637	1174268	-1	22904	SBNO2	0.064811	0.00358115	0.0826111	0.237896	0.000755241	0.00959439	ENSG00000064932.cg10819238	-2.44598	2.44598	-2.01798	2.01798	Up regulated & Hyper methylated
cg10890233	3	ENSG00000162669	1	91260766	91404856	-1	164045	HFM1	-0.171072	0.0357753	-0.142612	0.129687	2.20608e-05	0.00119247	ENSG00000162669.cg10890233	-1.44642	-1.44642	-2.92355	-2.92355	Down regulated & Hypo methylated
cg10961841	41	ENSG00000162367	1	47216290	47232220	-1	6886	TAL1	-0.174306	0.00454661	-0.2148	0.357826	8.19518e-06	0.000737235	ENSG00000162367.cg10961841	-2.34231	-2.34231	-3.13239	-3.13239	Down regulated & Hypo methylated
cg11024449	187	ENSG00000165349	X	70925579	70931125	-1	84889	SLC7A3	-0.183555	0.0185355	-0.173336	0.38185	0.000224078	0.00447947	ENSG00000165349.cg11024449	-1.732	-1.732	-2.34877	-2.34877	Down regulated & Hypo methylated
cg11124364	32	ENSG00000173452	7	19719310	19773598	-1	256130	TMEM196	-0.371306	0.00194717	-0.157327	0.385736	0.000207456	0.00427315	ENSG00000173452.cg11124364	-2.7106	-2.7106	-2.36925	-2.36925	Down regulated & Hypo methylated
cg11223622	1043	ENSG00000132470	17	75721328	75757818	1	3691	ITGB4	0.12665	3.01729e-05	-0.0776752	0.534382	0.000411372	0.00652273	ENSG00000132470.cg11223622	-4.52038	4.52038	-2.18557	-2.18557	Up regulated & Hypo methylated
cg11246071	269	ENSG00000107105	9	23690104	23826337	-1	1993	ELAVL2	-0.153315	0.014178	-0.121227	0.181155	0.000134688	0.00329982	ENSG00000107105.cg11246071	-1.84839	-1.84839	-2.48151	-2.48151	Down regulated & Hypo methylated
cg11308643	0	ENSG00000152578	11	105609994	105982092	1	2893	GRIA4	-0.234821	0.0273581	-0.196576	0.497604	1.76932e-06	0.000365058	ENSG00000152578.cg11308643	-1.56291	-1.56291	-3.43764	-3.43764	Down regulated & Hypo methylated
cg11328149	2	ENSG00000204421	6	31718648	31721746	-1	80740	LY6G6C	0.277981	0.00904367	-0.031491	0.818336	0.00027506	0.00508414	ENSG00000204421.cg11328149	-2.04366	2.04366	-2.29378	-2.29378	Up regulated & Hypo methylated
cg11333968	10133	ENSG00000166387	11	7513298	7657127	1	8495	PPFIBP2	-0.0815175	0.00979556	-0.0781435	0.73667	0.000143104	0.00342091	ENSG00000166387.cg11333968	-2.00897	-2.00897	-2.46586	-2.46586	Down regulated & Hypo methylated
cg11408359	56	ENSG00000186998	22	29205896	29259597	1	129080	EMID1	-0.1212	0.0229797	-0.0370191	0.0596461	1.22106e-05	0.000888613	ENSG00000186998.cg11408359	-1.63866	-1.63866	-3.05129	-3.05129	Down regulated & Hypo methylated
cg11428482	130	ENSG00000056487	22	44881162	45010005	-1	112885	PHF21B	-0.21715	0.00680955	-0.138529	0.1803	0.000512294	0.00749532	ENSG00000056487.cg11428482	-2.16688	-2.16688	-2.12521	-2.12521	Down regulated & Hypo methylated
cg11441617	1367	ENSG00000088038	19	54137749	54155681	1	4849	CNOT3	0.0308768	0.0271191	-0.0526748	0.884394	2.25395e-05	0.0012056	ENSG00000088038.cg11441617	-1.56672	1.56672	-2.9188	-2.9188	Up regulated & Hypo methylated
cg11480627	13	ENSG00000162105	11	70467856	71252577	-1	22941	SHANK2	0.104471	0.00272642	-0.112538	0.421035	2.1256e-05	0.00116875	ENSG00000162105.cg11480627	-2.56441	2.56441	-2.93228	-2.93228	Up regulated & Hypo methylated
cg11511443	2121	ENSG00000048540	12	16548372	16610594	-1	55885	LMO3	-0.23363	0.0104899	-0.0819468	0.744964	0.000182656	0.00395309	ENSG00000048540.cg11511443	-1.97923	-1.97923	-2.40306	-2.40306	Down regulated & Hypo methylated
cg11512289	91	ENSG00000183439	4	164954446	164977668	-1	391712	TRIM61	-0.135896	0.0235916	-0.11859	0.329296	0.000118634	0.00305982	ENSG00000183439.cg11512289	-1.62724	-1.62724	-2.5143	-2.5143	Down regulated & Hypo methylated
cg11610626	49	ENSG00000172673	6	127708072	127918631	-1	387357	THEMIS	-0.265249	0.0156	-0.0930394	0.713293	0.000603732	0.00831639	ENSG00000172673.cg11610626	-1.80688	-1.80688	-2.08007	-2.08007	Down regulated & Hypo methylated
cg11700800	133	ENSG00000237187	5	93360779	93585649	-1	NA	NR2F1-AS1	0.0980887	0.00995976	-0.167954	0.451936	8.25596e-07	0.000256782	ENSG00000237187.cg11700800	-2.00175	2.00175	-3.59044	-3.59044	Up regulated & Hypo methylated
cg11716598	101	ENSG00000130643	10	133324072	133336935	-1	50632	CALY	-0.292386	0.0404234	-0.102826	0.550297	7.02378e-05	0.00225732	ENSG00000130643.cg11716598	-1.39337	-1.39337	-2.64641	-2.64641	Down regulated & Hypo methylated
cg11783834	62	ENSG00000120885	8	27596917	27614700	-1	1191	CLU	-0.147474	0.00147461	-0.104068	0.509401	0.000109416	0.00292398	ENSG00000120885.cg11783834	-2.83132	-2.83132	-2.53402	-2.53402	Down regulated & Hypo methylated
cg11904266	121	ENSG00000204839	8	143566192	143572772	-1	642475	MROH6	0.213345	7.48224e-05	-0.0801942	0.53133	2.94665e-06	0.00045839	ENSG00000204839.cg11904266	-4.12597	4.12597	-3.33876	-3.33876	Up regulated & Hypo methylated
cg11907729	145	ENSG00000146151	6	55434369	55579214	-1	54511	HMGCLL1	-0.327228	0.00954522	-0.146932	0.37597	0.000346027	0.00585322	ENSG00000146151.cg11907729	-2.02021	-2.02021	-2.23261	-2.23261	Down regulated & Hypo methylated
cg11915525	24067	ENSG00000165935	12	27466810	27502185	1	341346	SMCO2	0.156541	0.016355	-0.12071	0.633134	4.4101e-06	0.000549532	ENSG00000165935.cg11915525	-1.78635	1.78635	-3.26001	-3.26001	Up regulated & Hypo methylated
cg11993754	33	ENSG00000141736	17	39687914	39730426	1	2064	ERBB2	0.0713695	0.00981973	0.0458382	0.189479	0.000495813	0.00734629	ENSG00000141736.cg11993754	-2.0079	2.0079	-2.13393	2.13393	Up regulated & Hyper methylated
cg12087695	607	ENSG00000140093	14	94280460	94293268	-1	51156	SERPINA10	-0.241513	0.0499313	-0.1126	0.645343	8.92904e-05	0.00258955	ENSG00000140093.cg12087695	-1.30163	-1.30163	-2.58678	-2.58678	Down regulated & Hypo methylated
cg12098750	111	ENSG00000185046	12	98726457	99984654	-1	56899	ANKS1B	-0.236225	0.0104918	-0.135681	0.340322	2.0728e-05	0.0011533	ENSG00000185046.cg12098750	-1.97915	-1.97915	-2.93806	-2.93806	Down regulated & Hypo methylated
cg12124386	844	ENSG00000162670	1	190097658	190478404	-1	339479	BRINP3	-0.191465	0.0113502	-0.175747	0.37522	0.000343302	0.00582488	ENSG00000162670.cg12124386	-1.94499	-1.94499	-2.23471	-2.23471	Down regulated & Hypo methylated
cg12135856	73	ENSG00000171587	21	40010999	40847158	-1	1826	DSCAM	-0.250373	0.0101312	-0.116307	0.295242	0.000661104	0.00880827	ENSG00000171587.cg12135856	-1.99434	-1.99434	-2.05511	-2.05511	Down regulated & Hypo methylated
cg12153542	33	ENSG00000088320	20	31475288	31484895	1	28954	REM1	-0.212749	0.000106829	-0.182721	0.25563	2.25638e-05	0.00120617	ENSG00000088320.cg12153542	-3.97131	-3.97131	-2.91859	-2.91859	Down regulated & Hypo methylated
cg12190305	5288	ENSG00000175792	3	128064778	128153914	-1	8607	RUVBL1	0.0513462	0.00923093	-0.0176313	0.875765	0.00063512	0.00858342	ENSG00000175792.cg12190305	-2.03475	2.03475	-2.06634	-2.06634	Up regulated & Hypo methylated
cg12224131	275	ENSG00000115221	2	160099667	160200313	-1	3694	ITGB6	0.14832	0.000100253	0.143121	0.552433	0.000301086	0.00537377	ENSG00000115221.cg12224131	-3.9989	3.9989	-2.26972	2.26972	Up regulated & Hyper methylated
cg12232463	682	ENSG00000170500	2	100273291	100322733	-1	164832	LONRF2	-0.179222	0.0156594	-0.088219	0.745317	6.74545e-05	0.00220885	ENSG00000170500.cg12232463	-1.80523	-1.80523	-2.65583	-2.65583	Down regulated & Hypo methylated
cg12250872	65	ENSG00000107187	9	136196250	136205128	-1	8022	LHX3	0.121525	0.0329139	-0.175833	0.389865	6.15184e-05	0.00209291	ENSG00000107187.cg12250872	-1.48262	1.48262	-2.67925	-2.67925	Up regulated & Hypo methylated
cg12259140	1266	ENSG00000114268	3	48517684	48562015	-1	5210	PFKFB4	0.127576	0.000930527	-0.0353908	0.839418	0.00022341	0.00447016	ENSG00000114268.cg12259140	-3.03127	3.03127	-2.34968	-2.34968	Up regulated & Hypo methylated
cg12296772	230	ENSG00000003987	8	17296794	17413528	-1	9108	MTMR7	-0.129601	0.0444207	-0.146366	0.514898	0.000222601	0.0044598	ENSG00000003987.cg12296772	-1.35241	-1.35241	-2.35068	-2.35068	Down regulated & Hypo methylated
cg12307698	136	ENSG00000109158	4	46918900	46993581	-1	2557	GABRA4	-0.240974	0.0153593	-0.202079	0.27303	3.91306e-06	0.000518091	ENSG00000109158.cg12307698	-1.81363	-1.81363	-3.28559	-3.28559	Down regulated & Hypo methylated
cg12385482	11589	ENSG00000109832	11	125903348	125943702	1	29118	DDX25	-0.298432	0.00221532	-0.0573924	0.768274	9.76246e-06	0.000799156	ENSG00000109832.cg12385482	-2.65456	-2.65456	-3.09737	-3.09737	Down regulated & Hypo methylated
cg12441919	86	ENSG00000196517	1	43991500	44031467	-1	6536	SLC6A9	0.101398	0.00287485	-0.0706288	0.762391	3.77679e-07	0.000182907	ENSG00000196517.cg12441919	-2.54138	2.54138	-3.73777	-3.73777	Up regulated & Hypo methylated
cg12484037	88	ENSG00000267365	17	70166961	70169402	-1	NA	KCNJ2-AS1	-0.108288	0.047566	-0.0856166	0.098493	0.000520668	0.00757629	ENSG00000267365.cg12484037	-1.3227	-1.3227	-2.12054	-2.12054	Down regulated & Hypo methylated
cg12508426	14130	ENSG00000213759	4	69199951	69214748	-1	10720	UGT2B11	-0.232356	0.0125156	-0.0527079	0.81809	9.32175e-06	0.000781086	ENSG00000213759.cg12508426	-1.90255	-1.90255	-3.1073	-3.1073	Down regulated & Hypo methylated
cg12520549	141	ENSG00000144290	2	161424332	161985282	1	57282	SLC4A10	-0.30411	0.0283857	-0.103071	0.318669	4.40729e-05	0.00172731	ENSG00000144290.cg12520549	-1.5469	-1.5469	-2.76263	-2.76263	Down regulated & Hypo methylated
cg12592179	5724	ENSG00000163785	3	134065303	134250744	-1	6259	RYK	0.0601748	7.93069e-06	0.167115	0.771729	2.6835e-06	0.000438325	ENSG00000163785.cg12592179	-5.10069	5.10069	-3.3582	3.3582	Up regulated & Hyper methylated
cg12593515	1221	ENSG00000136237	7	22118236	22357154	-1	9771	RAPGEF5	-0.0622543	0.0183301	-0.0837289	0.607194	5.6415e-05	0.0019885	ENSG00000136237.cg12593515	-1.73683	-1.73683	-2.70147	-2.70147	Down regulated & Hypo methylated
cg12628659	70	ENSG00000259234	15	79141939	79283949	-1	NA	ANKRD34C-AS1	-0.157838	0.00922114	-0.152506	0.245913	0.000355268	0.00595132	ENSG00000259234.cg12628659	-2.03522	-2.03522	-2.22539	-2.22539	Down regulated & Hypo methylated
cg12630336	391	ENSG00000196700	20	63956704	63969930	-1	57473	ZNF512B	0.0519665	0.0321244	-0.105077	0.0966624	8.85631e-05	0.00257753	ENSG00000196700.cg12630336	-1.49317	1.49317	-2.5888	-2.5888	Up regulated & Hypo methylated
cg12662072	351	ENSG00000145642	5	64690442	64718190	1	100132916	SHISAL2B	-0.405435	0.0238357	-0.231631	0.326513	4.19002e-05	0.00168181	ENSG00000145642.cg12662072	-1.62277	-1.62277	-2.77422	-2.77422	Down regulated & Hypo methylated
cg12707233	110	ENSG00000196632	X	54192823	54358642	-1	65267	WNK3	-0.13166	0.0426094	-0.154483	0.45143	0.000116135	0.00302321	ENSG00000196632.cg12707233	-1.37049	-1.37049	-2.51953	-2.51953	Down regulated & Hypo methylated
cg12726298	697	ENSG00000165912	11	47177522	47186443	-1	29763	PACSIN3	0.092905	0.030895	-0.0294018	0.829459	0.000705643	0.00918912	ENSG00000165912.cg12726298	-1.51011	1.51011	-2.03673	-2.03673	Up regulated & Hypo methylated
cg12751432	117	ENSG00000206579	8	55102028	55542054	1	114786	XKR4	-0.287798	0.0054821	-0.15741	0.398656	0.000272544	0.0050561	ENSG00000206579.cg12751432	-2.26105	-2.26105	-2.29618	-2.29618	Down regulated & Hypo methylated
cg12786680	181	ENSG00000179314	17	6057807	6124427	1	23302	WSCD1	-0.140672	0.00837771	-0.101137	0.291282	0.000203081	0.00421954	ENSG00000179314.cg12786680	-2.07687	-2.07687	-2.37473	-2.37473	Down regulated & Hypo methylated
cg12793123	39	ENSG00000128271	22	24417879	24442357	1	135	ADORA2A	-0.114068	0.0281595	-0.0730031	0.573759	0.000220091	0.00442843	ENSG00000128271.cg12793123	-1.55038	-1.55038	-2.35375	-2.35375	Down regulated & Hypo methylated
cg12825773	253	ENSG00000183072	5	173232109	173235311	-1	1482	NKX2-5	0.216396	0.0304957	-0.0880014	0.319718	0.000432129	0.00673809	ENSG00000183072.cg12825773	-1.51576	1.51576	-2.17146	-2.17146	Up regulated & Hypo methylated
cg12869615	39	ENSG00000198932	X	102651092	102659083	1	9737	GPRASP1	-0.102794	0.0399901	-0.211183	0.476679	3.34159e-05	0.00148651	ENSG00000198932.cg12869615	-1.39805	-1.39805	-2.82783	-2.82783	Down regulated & Hypo methylated
cg12907587	39079	ENSG00000160870	7	99684957	99735196	-1	1551	CYP3A7	-0.135475	0.0468466	-0.0461338	0.794889	9.9863e-05	0.00276881	ENSG00000160870.cg12907587	-1.32932	-1.32932	-2.55771	-2.55771	Down regulated & Hypo methylated
cg12914657	35	ENSG00000213203	7	150716606	150724284	1	170575	GIMAP1	-0.165876	0.00839466	-0.141813	0.319872	0.000100161	0.0027725	ENSG00000213203.cg12914657	-2.076	-2.076	-2.55713	-2.55713	Down regulated & Hypo methylated
cg12989128	201	ENSG00000124194	20	44247099	44280917	1	78997	GDAP1L1	-0.239622	0.00705681	-0.141338	0.396862	7.51578e-05	0.00234488	ENSG00000124194.cg12989128	-2.15139	-2.15139	-2.62988	-2.62988	Down regulated & Hypo methylated
cg13001868	79	ENSG00000267278	17	45247916	45269824	1	NA	MAP3K14-AS1	0.0855792	0.0285893	-0.160484	0.223366	0.000306536	0.00543185	ENSG00000267278.cg13001868	-1.5438	1.5438	-2.26505	-2.26505	Up regulated & Hypo methylated
cg13043509	16	ENSG00000196329	7	150722253	150750033	1	55340	GIMAP5	-0.176094	0.0430875	-0.138047	0.427433	6.64121e-05	0.00218907	ENSG00000196329.cg13043509	-1.36565	-1.36565	-2.65974	-2.65974	Down regulated & Hypo methylated
cg13053914	100	ENSG00000005486	7	75842602	75888926	1	57414	RHBDD2	0.0458433	0.0114532	-0.0327904	0.911662	6.86886e-05	0.00223137	ENSG00000005486.cg13053914	-1.94107	1.94107	-2.65143	-2.65143	Up regulated & Hypo methylated
cg13139848	7812	ENSG00000170921	17	63009556	63427699	1	26115	TANC2	0.0680066	0.00916332	-0.0347341	0.834026	4.2018e-06	0.00053768	ENSG00000170921.cg13139848	-2.03795	2.03795	-3.26948	-3.26948	Up regulated & Hypo methylated
cg13155001	95	ENSG00000138738	4	120684919	120922870	-1	11107	PRDM5	-0.103882	0.0330799	-0.17757	0.163851	0.000136408	0.0033251	ENSG00000138738.cg13155001	-1.48044	-1.48044	-2.4782	-2.4782	Down regulated & Hypo methylated
cg13197406	68	ENSG00000128040	4	56809860	56821742	-1	6691	SPINK2	-0.21871	0.0030244	-0.170766	0.225552	0.000612597	0.00839183	ENSG00000128040.cg13197406	-2.51936	-2.51936	-2.07614	-2.07614	Down regulated & Hypo methylated
cg13426224	1081	ENSG00000187848	12	132618776	132622388	1	22953	P2RX2	-0.176181	0.0366839	-0.118617	0.454971	1.26782e-05	0.000905729	ENSG00000187848.cg13426224	-1.43552	-1.43552	-3.043	-3.043	Down regulated & Hypo methylated
cg13442960	275	ENSG00000107105	9	23690104	23826337	-1	1993	ELAVL2	-0.153315	0.014178	-0.136746	0.218263	0.000101767	0.00279844	ENSG00000107105.cg13442960	-1.84839	-1.84839	-2.55308	-2.55308	Down regulated & Hypo methylated
cg13488078	144	ENSG00000120885	8	27596917	27614700	-1	1191	CLU	-0.147474	0.00147461	-0.104796	0.588354	0.000161148	0.00367598	ENSG00000120885.cg13488078	-2.83132	-2.83132	-2.43463	-2.43463	Down regulated & Hypo methylated
cg13523557	12	ENSG00000164742	7	45574140	45723116	1	107	ADCY1	-0.157385	0.0424469	-0.174139	0.340959	1.05704e-06	0.000287326	ENSG00000164742.cg13523557	-1.37215	-1.37215	-3.54162	-3.54162	Down regulated & Hypo methylated
cg13635516	4	ENSG00000197183	20	32443059	32585074	-1	140688	NOL4L	0.0561189	0.00339238	-0.116182	0.636447	0.00022637	0.00451023	ENSG00000197183.cg13635516	-2.4695	2.4695	-2.3458	-2.3458	Up regulated & Hypo methylated
cg13660679	5337	ENSG00000130713	9	130693721	130704894	1	23404	EXOSC2	0.0332542	0.0447934	-0.0609186	0.755388	0.000288903	0.00524537	ENSG00000130713.cg13660679	-1.34879	1.34879	-2.28022	-2.28022	Up regulated & Hypo methylated
cg13675957	1456	ENSG00000171346	17	41513745	41522529	-1	3866	KRT15	0.171156	0.00393137	-0.0277786	0.884753	0.000476526	0.0071726	ENSG00000171346.cg13675957	-2.40546	2.40546	-2.14432	-2.14432	Up regulated & Hypo methylated
cg13683280	2069	ENSG00000130558	9	135075422	135121179	1	10439	OLFM1	-0.205284	0.0100505	-0.125482	0.180803	0.000589152	0.00819225	ENSG00000130558.cg13683280	-1.99781	-1.99781	-2.0866	-2.0866	Down regulated & Hypo methylated
cg13702053	356	ENSG00000186493	5	2752131	2755397	1	153571	C5orf38	-0.229082	0.0312008	-0.123891	0.40378	0.000247951	0.00477541	ENSG00000186493.cg13702053	-1.50583	-1.50583	-2.32099	-2.32099	Down regulated & Hypo methylated
cg13721404	135598	ENSG00000101746	18	33851100	34224952	-1	8715	NOL4	-0.364279	0.0219108	-0.146539	0.342539	6.99569e-05	0.0022542	ENSG00000101746.cg13721404	-1.65934	-1.65934	-2.64701	-2.64701	Down regulated & Hypo methylated
cg13769223	53	ENSG00000154721	21	25639258	25717562	1	58494	JAM2	-0.133072	0.00837771	-0.162352	0.287345	0.000464379	0.00705494	ENSG00000154721.cg13769223	-2.07687	-2.07687	-2.15151	-2.15151	Down regulated & Hypo methylated
cg13841603	242	ENSG00000214338	6	127472794	127519191	-1	387104	SOGA3	-0.142815	0.0190023	-0.190787	0.437609	3.42423e-07	0.000175741	ENSG00000214338.cg13841603	-1.72119	-1.72119	-3.75513	-3.75513	Down regulated & Hypo methylated
cg13857119	238	ENSG00000171680	1	6466092	6520061	-1	57449	PLEKHG5	0.0857353	0.00571082	-0.0994686	0.560452	0.000214833	0.00436326	ENSG00000171680.cg13857119	-2.2433	2.2433	-2.36019	-2.36019	Up regulated & Hypo methylated
cg13868604	44	ENSG00000124194	20	44247099	44280917	1	78997	GDAP1L1	-0.239622	0.00705681	-0.163668	0.363845	3.45923e-05	0.00151429	ENSG00000124194.cg13868604	-2.15139	-2.15139	-2.81979	-2.81979	Down regulated & Hypo methylated
cg13876315	58	ENSG00000137078	9	35649295	35650950	-1	27240	SIT1	-0.218632	0.0357741	-0.076961	0.651127	0.000484948	0.00725393	ENSG00000137078.cg13876315	-1.44643	-1.44643	-2.13943	-2.13943	Down regulated & Hypo methylated
cg13933729	927	ENSG00000221829	9	35073835	35080016	-1	2189	FANCG	0.058514	0.0141144	-0.0269634	0.84972	0.000707433	0.00920408	ENSG00000221829.cg13933729	-1.85034	1.85034	-2.03602	-2.03602	Up regulated & Hypo methylated
cg13935741	253	ENSG00000126882	9	131258076	131276510	-1	286336	FAM78A	-0.138771	0.0263663	-0.122655	0.368587	4.86864e-05	0.00182715	ENSG00000126882.cg13935741	-1.57895	-1.57895	-2.73823	-2.73823	Down regulated & Hypo methylated
cg13973820	107	ENSG00000146151	6	55434369	55579214	-1	54511	HMGCLL1	-0.327228	0.00954522	-0.12874	0.337057	0.000258854	0.00490504	ENSG00000146151.cg13973820	-2.02021	-2.02021	-2.30936	-2.30936	Down regulated & Hypo methylated
cg13975336	227	ENSG00000140939	16	67170154	67175735	1	8996	NOL3	0.0682254	0.0455285	-0.0718021	0.0691187	0.00018682	0.00400836	ENSG00000140939.cg13975336	-1.34172	1.34172	-2.39703	-2.39703	Up regulated & Hypo methylated
cg13977320	3433	ENSG00000136883	9	114086126	114099291	-1	113220	KIF12	-0.172124	0.0225491	-0.0620392	0.789992	0.000152745	0.00355729	ENSG00000136883.cg13977320	-1.64687	-1.64687	-2.44888	-2.44888	Down regulated & Hypo methylated
cg13985405	5	ENSG00000204071	X	102140476	102142970	-1	158931	TCEAL6	-0.191924	0.0295788	-0.1566	0.348591	0.000231762	0.00457765	ENSG00000204071.cg13985405	-1.52902	-1.52902	-2.33936	-2.33936	Down regulated & Hypo methylated
cg13990092	126	ENSG00000165621	13	96985719	96994730	-1	27199	OXGR1	-0.226543	0.00419681	-0.137447	0.184953	0.00075781	0.00961198	ENSG00000165621.cg13990092	-2.37708	-2.37708	-2.01719	-2.01719	Down regulated & Hypo methylated
cg13996405	203	ENSG00000120664	13	36346431	36369601	1	NA	SPART-AS1	-0.112383	0.0216896	-0.148394	0.152771	1.1991e-06	0.000303093	ENSG00000120664.cg13996405	-1.66375	-1.66375	-3.51842	-3.51842	Down regulated & Hypo methylated
cg14024637	54	ENSG00000198753	X	153764196	153779346	1	5365	PLXNB3	0.135711	0.00985148	-0.0257801	0.891964	1.11896e-05	0.000850984	ENSG00000198753.cg14024637	-2.0065	2.0065	-3.07008	-3.07008	Up regulated & Hypo methylated
cg14026459	41605	ENSG00000107105	9	23690104	23826337	-1	1993	ELAVL2	-0.153315	0.014178	-0.0827818	0.149465	0.000151661	0.00354253	ENSG00000107105.cg14026459	-1.84839	-1.84839	-2.45069	-2.45069	Down regulated & Hypo methylated
cg14072903	60	ENSG00000168546	8	21690398	21812357	-1	2675	GFRA2	-0.200849	0.017291	-0.145218	0.155204	0.000518081	0.00755183	ENSG00000168546.cg14072903	-1.76218	-1.76218	-2.12195	-2.12195	Down regulated & Hypo methylated
cg14094409	24	ENSG00000184047	12	122207668	122227456	-1	56616	DIABLO	0.0515814	0.000617058	-0.0829254	0.820468	3.32889e-05	0.00148236	ENSG00000184047.cg14094409	-3.20967	3.20967	-2.82905	-2.82905	Up regulated & Hypo methylated
cg14204124	18113	ENSG00000070601	9	37650954	37746904	1	22844	FRMPD1	-0.302754	0.000494123	-0.105394	0.16745	1.13359e-05	0.000856879	ENSG00000070601.cg14204124	-3.30616	-3.30616	-3.06708	-3.06708	Down regulated & Hypo methylated
cg14218108	85	ENSG00000109684	4	10486395	10684768	-1	116449	CLNK	-0.222305	0.0112871	0.117307	0.727015	0.000768954	0.00970033	ENSG00000109684.cg14218108	-1.94742	-1.94742	-2.01321	2.01321	Down regulated & Hyper methylated
cg14222656	152	ENSG00000128271	22	24417879	24442357	1	135	ADORA2A	-0.114068	0.0281595	-0.128107	0.155676	1.81864e-08	5.22388e-05	ENSG00000128271.cg14222656	-1.55038	-1.55038	-4.28201	-4.28201	Down regulated & Hypo methylated
cg14246335	18	ENSG00000178235	13	83877205	83882393	-1	114798	SLITRK1	-0.280812	0.00119909	-0.142605	0.341954	0.000534424	0.00770437	ENSG00000178235.cg14246335	-2.92115	-2.92115	-2.11326	-2.11326	Down regulated & Hypo methylated
cg14262937	90	ENSG00000112038	6	154010496	154246867	1	4988	OPRM1	-0.18085	0.00312132	-0.147588	0.383738	4.207e-05	0.00168597	ENSG00000112038.cg14262937	-2.50566	-2.50566	-2.77315	-2.77315	Down regulated & Hypo methylated
cg14267725	139	ENSG00000144218	2	99545419	100192428	-1	3899	AFF3	-0.215472	0.0247904	-0.136975	0.193161	0.000495448	0.00734268	ENSG00000144218.cg14267725	-1.60572	-1.60572	-2.13415	-2.13415	Down regulated & Hypo methylated
cg14427009	403	ENSG00000118946	13	57631744	57729311	1	27253	PCDH17	-0.113884	0.0404773	-0.118933	0.517199	2.2367e-05	0.0012014	ENSG00000118946.cg14427009	-1.39279	-1.39279	-2.92031	-2.92031	Down regulated & Hypo methylated
cg14506192	19	ENSG00000184047	12	122207668	122227456	-1	56616	DIABLO	0.0515814	0.000617058	-0.0511769	0.858644	0.00061293	0.00839449	ENSG00000184047.cg14506192	-3.20967	3.20967	-2.07601	-2.07601	Up regulated & Hypo methylated
cg14569771	463	ENSG00000245954	4	152090459	152104720	1	NA	LINC02273	-0.275005	0.00132426	-0.100534	0.710029	4.80488e-05	0.00181388	ENSG00000245954.cg14569771	-2.87803	-2.87803	-2.74139	-2.74139	Down regulated & Hypo methylated
cg14604568	61	ENSG00000154678	7	31751179	32428131	-1	5137	PDE1C	-0.204042	0.00179911	-0.181549	0.189518	1.61377e-05	0.00101491	ENSG00000154678.cg14604568	-2.74494	-2.74494	-2.99357	-2.99357	Down regulated & Hypo methylated
cg14633783	34	ENSG00000168546	8	21690398	21812357	-1	2675	GFRA2	-0.200849	0.017291	-0.144367	0.17027	5.54804e-05	0.00197019	ENSG00000168546.cg14633783	-1.76218	-1.76218	-2.70549	-2.70549	Down regulated & Hypo methylated
cg14653216	2208	ENSG00000153317	8	130052104	130443674	-1	50807	ASAP1	0.0585538	0.0189348	-0.0653374	0.796156	0.000500858	0.00739329	ENSG00000153317.cg14653216	-1.72274	1.72274	-2.13116	-2.13116	Up regulated & Hypo methylated
cg14660839	12	ENSG00000122025	13	28003274	28100592	-1	2322	FLT3	-0.28293	0.0291061	-0.181398	0.237966	0.000737498	0.00945283	ENSG00000122025.cg14660839	-1.53602	-1.53602	-2.02444	-2.02444	Down regulated & Hypo methylated
cg14677681	137	ENSG00000183783	4	44173903	44448809	-1	386617	KCTD8	-0.225019	0.00730967	-0.153634	0.132925	2.45654e-05	0.00126303	ENSG00000183783.cg14677681	-2.1361	-2.1361	-2.89859	-2.89859	Down regulated & Hypo methylated
cg14724933	8	ENSG00000113327	5	162000057	162162977	1	2566	GABRG2	-0.270772	0.00733512	-0.17894	0.364824	0.000163822	0.00371218	ENSG00000113327.cg14724933	-2.13459	-2.13459	-2.43037	-2.43037	Down regulated & Hypo methylated
cg14730815	59	ENSG00000040731	5	24487100	24644978	-1	1008	CDH10	-0.273962	0.0273063	-0.146311	0.229577	0.00053145	0.00768002	ENSG00000040731.cg14730815	-1.56374	-1.56374	-2.11464	-2.11464	Down regulated & Hypo methylated
cg14743748	392	ENSG00000075275	22	46360834	46537170	-1	9620	CELSR1	0.133888	1.83811e-05	0.0770552	0.873738	3.0495e-05	0.001416	ENSG00000075275.cg14743748	-4.73563	4.73563	-2.84894	2.84894	Up regulated & Hyper methylated
cg14755900	268	ENSG00000180383	20	31465506	31476757	-1	245937	DEFB124	-0.170282	0.00341906	-0.0881029	0.736589	0.000175148	0.00386248	ENSG00000180383.cg14755900	-2.46609	-2.46609	-2.41313	-2.41313	Down regulated & Hypo methylated
cg14768785	271	ENSG00000121853	3	172443291	172448456	-1	2693	GHSR	-0.22631	0.00435742	-0.161869	0.291955	4.33569e-05	0.00171224	ENSG00000121853.cg14768785	-2.36077	-2.36077	-2.76644	-2.76644	Down regulated & Hypo methylated
cg14985989	24	ENSG00000099866	19	489176	505343	1	8174	MADCAM1	-0.315172	0.00844519	-0.15755	0.364846	0.000259745	0.00491336	ENSG00000099866.cg14985989	-2.07339	-2.07339	-2.30862	-2.30862	Down regulated & Hypo methylated
cg15010544	1736	ENSG00000061938	3	195863364	195911945	-1	10188	TNK2	0.0819478	0.0152439	-0.0302558	0.856698	0.000792614	0.00988679	ENSG00000061938.cg15010544	-1.8169	1.8169	-2.00494	-2.00494	Up regulated & Hypo methylated
cg15111734	325	ENSG00000174721	10	91906584	91909486	-1	143282	FGFBP3	-0.108652	0.00757463	-0.0377267	0.0944094	0.000276481	0.00510173	ENSG00000174721.cg15111734	-2.12064	-2.12064	-2.29228	-2.29228	Down regulated & Hypo methylated
cg15135047	250	ENSG00000241163	3	71943592	72279503	-1	NA	LINC00877	-0.210109	0.0106354	-0.159776	0.440622	5.38175e-05	0.00193413	ENSG00000241163.cg15135047	-1.97324	-1.97324	-2.71351	-2.71351	Down regulated & Hypo methylated
cg15207742	169	ENSG00000101098	20	44751808	44810338	-1	140730	RIMS4	-0.186051	0.0125151	-0.1463	0.318001	0.000728748	0.00938081	ENSG00000101098.cg15207742	-1.90256	-1.90256	-2.02776	-2.02776	Down regulated & Hypo methylated
cg15237923	200	ENSG00000183117	8	2935353	4994972	-1	64478	CSMD1	-0.16381	0.0386598	-0.16455	0.322713	1.72976e-05	0.00104925	ENSG00000183117.cg15237923	-1.41274	-1.41274	-2.97912	-2.97912	Down regulated & Hypo methylated
cg15377585	63	ENSG00000173452	7	19719310	19773598	-1	256130	TMEM196	-0.371306	0.00194717	-0.204252	0.374182	1.2272e-07	0.000116827	ENSG00000173452.cg15377585	-2.7106	-2.7106	-3.93246	-3.93246	Down regulated & Hypo methylated
cg15398400	10	ENSG00000165863	10	116663696	116670264	-1	143379	C10orf82	-0.160875	0.0206825	-0.0980508	0.6444	3.97894e-06	0.000521689	ENSG00000165863.cg15398400	-1.6844	-1.6844	-3.28259	-3.28259	Down regulated & Hypo methylated
cg15418499	6491	ENSG00000150782	11	112143253	112164096	-1	3606	IL18	0.0595768	0.0256699	0.124092	0.30942	0.000391308	0.00632461	ENSG00000150782.cg15418499	-1.59058	1.59058	-2.19897	2.19897	Up regulated & Hyper methylated
cg15454357	26	ENSG00000102312	X	48508962	48520814	1	64840	PORCN	0.104692	3.40853e-05	-0.062009	0.640946	0.000412169	0.00652852	ENSG00000102312.cg15454357	-4.46743	4.46743	-2.18519	-2.18519	Up regulated & Hypo methylated
cg15462174	146	ENSG00000237036	10	31206278	31320447	-1	220930	ZEB1-AS1	0.057541	0.0296248	-0.102974	0.0728609	3.72955e-06	0.00050541	ENSG00000237036.cg15462174	-1.52834	1.52834	-3.29636	-3.29636	Up regulated & Hypo methylated
cg15566448	2372	ENSG00000177674	1	11736084	11754802	1	57085	AGTRAP	0.0644959	0.0109821	-0.0282276	0.887063	0.000259721	0.00491323	ENSG00000177674.cg15566448	-1.95931	1.95931	-2.30863	-2.30863	Up regulated & Hypo methylated
cg15759056	51	ENSG00000085563	7	87503633	87713323	-1	5243	ABCB1	-0.187997	0.0282427	-0.132287	0.188265	0.0001734	0.00383987	ENSG00000085563.cg15759056	-1.54909	-1.54909	-2.41568	-2.41568	Down regulated & Hypo methylated
cg15767218	150	ENSG00000131620	11	70078302	70189528	1	55107	ANO1	0.0867744	0.0123942	-0.0721484	0.762831	0.000112551	0.00297423	ENSG00000131620.cg15767218	-1.90678	1.90678	-2.52662	-2.52662	Up regulated & Hypo methylated
cg15785860	772	ENSG00000248144	4	99336497	99352746	-1	126	ADH1C	-0.33335	0.0113125	-0.058896	0.757266	0.000447634	0.00689351	ENSG00000248144.cg15785860	-1.94644	-1.94644	-2.16156	-2.16156	Down regulated & Hypo methylated
cg15817482	33	ENSG00000100628	14	93934166	93976739	-1	51676	ASB2	-0.168101	0.0400568	-0.0649434	0.653111	9.32124e-05	0.00265985	ENSG00000100628.cg15817482	-1.39732	-1.39732	-2.57514	-2.57514	Down regulated & Hypo methylated
cg15829006	286	ENSG00000130558	9	135075422	135121179	1	10439	OLFM1	-0.205284	0.0100505	-0.143294	0.296411	1.94967e-05	0.00111758	ENSG00000130558.cg15829006	-1.99781	-1.99781	-2.95172	-2.95172	Down regulated & Hypo methylated
cg15947096	45	ENSG00000155849	7	36854361	37449249	-1	9844	ELMO1	-0.142281	0.00627871	-0.264315	0.355576	1.3728e-06	0.000324733	ENSG00000155849.cg15947096	-2.20213	-2.20213	-3.48847	-3.48847	Down regulated & Hypo methylated
cg15950068	226	ENSG00000065609	6	83552880	83709691	-1	9892	SNAP91	-0.222087	0.0367102	-0.151487	0.381713	0.000103547	0.00282795	ENSG00000065609.cg15950068	-1.43521	-1.43521	-2.54853	-2.54853	Down regulated & Hypo methylated
cg15953602	28	ENSG00000121005	8	74984505	75034558	1	83690	CRISPLD1	-0.137864	0.0419397	-0.145108	0.31451	7.25269e-05	0.00229998	ENSG00000121005.cg15953602	-1.37737	-1.37737	-2.63828	-2.63828	Down regulated & Hypo methylated
cg16087457	476	ENSG00000141569	17	75880335	75896951	-1	201292	TRIM65	0.0461773	0.00818081	-0.0299911	0.0402469	1.11584e-05	0.000849767	ENSG00000141569.cg16087457	-2.0872	2.0872	-3.0707	-3.0707	Up regulated & Hypo methylated
cg16126280	82	ENSG00000245812	5	159100483	159117478	1	NA	LINC02202	-0.195427	0.00202786	-0.156272	0.129341	0.000749966	0.00955464	ENSG00000245812.cg16126280	-2.69296	-2.69296	-2.01979	-2.01979	Down regulated & Hypo methylated
cg16177440	311	ENSG00000172354	7	100673567	100679174	1	2783	GNB2	0.0386056	0.0305118	-0.0472965	0.812296	0.000172493	0.00382769	ENSG00000172354.cg16177440	-1.51553	1.51553	-2.41706	-2.41706	Up regulated & Hypo methylated
cg16196812	20	ENSG00000119973	10	118589997	118595648	-1	2834	PRLHR	-0.248089	0.00728785	-0.107896	0.446766	0.000102002	0.00280235	ENSG00000119973.cg16196812	-2.1374	-2.1374	-2.55248	-2.55248	Down regulated & Hypo methylated
cg16203594	53	ENSG00000168309	3	58564117	58627610	-1	11170	FAM107A	-0.218527	0.0108084	-0.0850941	0.400089	0.000556862	0.00790826	ENSG00000168309.cg16203594	-1.96624	-1.96624	-2.10192	-2.10192	Down regulated & Hypo methylated
cg16225168	54	ENSG00000081189	5	88717117	88904257	-1	4208	MEF2C	-0.0919704	0.0396866	-0.0821958	0.14245	9.74713e-05	0.00272805	ENSG00000081189.cg16225168	-1.40136	-1.40136	-2.56415	-2.56415	Down regulated & Hypo methylated
cg16265906	27	ENSG00000129596	5	115804733	115816659	-1	1036	CDO1	-0.16892	0.0143597	-0.153561	0.313341	2.31948e-06	0.000410549	ENSG00000129596.cg16265906	-1.84286	-1.84286	-3.38663	-3.38663	Down regulated & Hypo methylated
cg16306500	6900	ENSG00000250722	5	42799880	42887392	-1	6414	SELENOP	-0.156305	0.0017297	-0.0558002	0.625984	0.000279506	0.00513565	ENSG00000250722.cg16306500	-2.76203	-2.76203	-2.2894	-2.2894	Down regulated & Hypo methylated
cg16334314	76	ENSG00000065609	6	83552880	83709691	-1	9892	SNAP91	-0.222087	0.0367102	-0.138852	0.319984	0.000326653	0.00564724	ENSG00000065609.cg16334314	-1.43521	-1.43521	-2.24816	-2.24816	Down regulated & Hypo methylated
cg16403102	675	ENSG00000111186	12	1529891	1647212	1	81029	WNT5B	0.128018	0.0252645	-0.0745089	0.134804	0.000286569	0.00521858	ENSG00000111186.cg16403102	-1.59749	1.59749	-2.28245	-2.28245	Up regulated & Hypo methylated
cg16403344	66	ENSG00000089169	12	112570380	112898881	1	22895	RPH3A	-0.247363	0.00240862	-0.18756	0.311967	0.000251766	0.00482248	ENSG00000089169.cg16403344	-2.61823	-2.61823	-2.31673	-2.31673	Down regulated & Hypo methylated
cg16417374	5768	ENSG00000117643	1	25617468	25786207	1	57134	MAN1C1	-0.104203	0.0303702	-0.111461	0.709098	5.57617e-05	0.00197537	ENSG00000117643.cg16417374	-1.51755	-1.51755	-2.70435	-2.70435	Down regulated & Hypo methylated
cg16419629	34	ENSG00000169760	3	173396284	174286644	1	22871	NLGN1	-0.255155	0.00902011	-0.15091	0.172944	0.000147378	0.00347957	ENSG00000169760.cg16419629	-2.04479	-2.04479	-2.45847	-2.45847	Down regulated & Hypo methylated
cg16532755	105	ENSG00000154721	21	25639258	25717562	1	58494	JAM2	-0.133072	0.00837771	-0.163902	0.145607	2.18055e-05	0.00118398	ENSG00000154721.cg16532755	-2.07687	-2.07687	-2.92665	-2.92665	Down regulated & Hypo methylated
cg16573782	62	ENSG00000102924	16	49277917	49281838	-1	869	CBLN1	-0.287928	0.00840386	-0.154896	0.262896	0.000190734	0.00406032	ENSG00000102924.cg16573782	-2.07552	-2.07552	-2.39144	-2.39144	Down regulated & Hypo methylated
cg16582352	4646	ENSG00000117448	1	45550543	45570049	1	10327	AKR1A1	-0.0364478	0.0156	-0.0327422	0.863927	0.000383197	0.00624171	ENSG00000117448.cg16582352	-1.80688	-1.80688	-2.2047	-2.2047	Down regulated & Hypo methylated
cg16635108	1552	ENSG00000109956	11	134378504	134412242	-1	27087	B3GAT1	-0.182286	0.0490772	-0.168638	0.41606	0.000205657	0.0042514	ENSG00000109956.cg16635108	-1.30912	-1.30912	-2.37147	-2.37147	Down regulated & Hypo methylated
cg16660677	30613	ENSG00000007908	1	169722640	169764705	-1	6401	SELE	-0.307024	0.023186	-0.059786	0.643635	0.000668499	0.00887316	ENSG00000007908.cg16660677	-1.63477	-1.63477	-2.05192	-2.05192	Down regulated & Hypo methylated
cg16667475	12087	ENSG00000110844	12	49568218	49644666	1	25766	PRPF40B	0.0752382	0.00191004	-0.0216287	0.84364	0.000525458	0.00762588	ENSG00000110844.cg16667475	-2.71896	2.71896	-2.11771	-2.11771	Up regulated & Hypo methylated
cg16735875	3389	ENSG00000140443	15	98648539	98964530	1	3480	IGF1R	0.0538102	0.0384668	-0.0640633	0.821855	1.85596e-05	0.00108766	ENSG00000140443.cg16735875	-1.41491	1.41491	-2.96351	-2.96351	Up regulated & Hypo methylated
cg16761276	39846	ENSG00000183117	8	2935353	4994972	-1	64478	CSMD1	-0.16381	0.0386598	-0.085094	0.416992	0.000396229	0.00637252	ENSG00000183117.cg16761276	-1.41274	-1.41274	-2.19569	-2.19569	Down regulated & Hypo methylated
cg16805150	132	ENSG00000215045	7	6497462	6551436	-1	392862	GRID2IP	0.109314	0.0312008	-0.129396	0.184279	5.81677e-05	0.00202329	ENSG00000215045.cg16805150	-1.50583	1.50583	-2.69394	-2.69394	Up regulated & Hypo methylated
cg16848624	169	ENSG00000164742	7	45574140	45723116	1	107	ADCY1	-0.157385	0.0424469	-0.171664	0.257542	2.10608e-06	0.000394195	ENSG00000164742.cg16848624	-1.37215	-1.37215	-3.40429	-3.40429	Down regulated & Hypo methylated
cg16897114	89	ENSG00000130037	12	5043879	5046788	1	3741	KCNA5	-0.32568	0.00194678	-0.162941	0.30623	4.60157e-05	0.00176946	ENSG00000130037.cg16897114	-2.71068	-2.71068	-2.75216	-2.75216	Down regulated & Hypo methylated
cg16911214	56598	ENSG00000136237	7	22118236	22357154	-1	9771	RAPGEF5	-0.0622543	0.0183301	-0.110381	0.596699	0.000683367	0.00899969	ENSG00000136237.cg16911214	-1.73683	-1.73683	-2.04577	-2.04577	Down regulated & Hypo methylated
cg16948082	105	ENSG00000132326	2	238244044	238290102	-1	8864	PER2	0.0497598	0.0140298	-0.0236128	0.0808654	6.1092e-05	0.00208377	ENSG00000132326.cg16948082	-1.85295	1.85295	-2.68115	-2.68115	Up regulated & Hypo methylated
cg17036062	27	ENSG00000004848	X	25003694	25016420	-1	170302	ARX	-0.362603	0.0132559	-0.198483	0.417222	0.000261278	0.00492963	ENSG00000004848.cg17036062	-1.87759	-1.87759	-2.30719	-2.30719	Down regulated & Hypo methylated
cg17078116	109	ENSG00000104722	8	24913758	24919098	1	4741	NEFM	-0.194668	0.0326023	-0.101252	0.453295	0.000626207	0.00850983	ENSG00000104722.cg17078116	-1.48675	-1.48675	-2.07008	-2.07008	Down regulated & Hypo methylated
cg17112108	186	ENSG00000173898	11	66685248	66729226	-1	6712	SPTBN2	0.141963	1.92322e-05	-0.0383009	0.871044	0.000538866	0.00774109	ENSG00000173898.cg17112108	-4.71597	4.71597	-2.1112	-2.1112	Up regulated & Hypo methylated
cg17138415	5031	ENSG00000111785	12	106774621	106889316	1	55188	RIC8B	-0.052277	0.0332403	-0.0603348	0.79623	3.11838e-05	0.00143182	ENSG00000111785.cg17138415	-1.47834	-1.47834	-2.84411	-2.84411	Down regulated & Hypo methylated
cg17284553	4997	ENSG00000106128	7	30938669	30993254	1	2692	GHRHR	-0.237332	0.00284177	-0.0747838	0.427778	0.000539068	0.00774286	ENSG00000106128.cg17284553	-2.54641	-2.54641	-2.1111	-2.1111	Down regulated & Hypo methylated
cg17349199	13	ENSG00000165863	10	116663696	116670264	-1	143379	C10orf82	-0.160875	0.0206825	-0.0767777	0.711804	1.37049e-05	0.000938586	ENSG00000165863.cg17349199	-1.6844	-1.6844	-3.02753	-3.02753	Down regulated & Hypo methylated
cg17361163	137	ENSG00000160963	7	101362875	101559024	1	136227	COL26A1	-0.200929	0.0174438	-0.147897	0.475902	7.13829e-06	0.000690909	ENSG00000160963.cg17361163	-1.75836	-1.75836	-3.16058	-3.16058	Down regulated & Hypo methylated
cg17380238	102	ENSG00000104881	19	45379638	45406349	-1	10848	PPP1R13L	0.12222	0.000630208	-0.154884	0.389945	5.46899e-06	0.000605809	ENSG00000104881.cg17380238	-3.20052	3.20052	-3.21766	-3.21766	Up regulated & Hypo methylated
cg17390301	19961	ENSG00000110777	11	111352255	111455630	-1	5450	POU2AF1	-0.282958	0.0262344	-0.150477	0.383351	4.6252e-06	0.000562241	ENSG00000110777.cg17390301	-1.58113	-1.58113	-3.25008	-3.25008	Down regulated & Hypo methylated
cg17406148	492	ENSG00000105784	7	87627548	87832296	1	154661	RUNDC3B	-0.18577	0.00546027	-0.168136	0.150814	4.55068e-05	0.00175796	ENSG00000105784.cg17406148	-2.26279	-2.26279	-2.75499	-2.75499	Down regulated & Hypo methylated
cg17453780	4864	ENSG00000089169	12	112570380	112898881	1	22895	RPH3A	-0.247363	0.00240862	-0.175978	0.284851	1.91492e-05	0.00110627	ENSG00000089169.cg17453780	-2.61823	-2.61823	-2.95614	-2.95614	Down regulated & Hypo methylated
cg17510385	1851	ENSG00000071539	5	892884	919357	1	9319	TRIP13	0.15132	0.000502469	0.190812	0.623299	0.000173939	0.00384602	ENSG00000071539.cg17510385	-3.29889	3.29889	-2.41499	2.41499	Up regulated & Hyper methylated
cg17576580	5178	ENSG00000184047	12	122207668	122227456	-1	56616	DIABLO	0.0515814	0.000617058	-0.0333302	0.849961	8.05159e-05	0.00243727	ENSG00000184047.cg17576580	-3.20967	3.20967	-2.6131	-2.6131	Up regulated & Hypo methylated
cg17600851	233	ENSG00000153898	1	84925583	84997113	-1	255231	MCOLN2	-0.182004	0.0259573	-0.0722985	0.368477	0.000617707	0.00843327	ENSG00000153898.cg17600851	-1.58574	-1.58574	-2.074	-2.074	Down regulated & Hypo methylated
cg17611686	5969	ENSG00000259974	20	22547671	22578642	-1	NA	LINC00261	-0.384296	0.0187555	-0.125448	0.673141	0.000185941	0.00399561	ENSG00000259974.cg17611686	-1.72687	-1.72687	-2.39842	-2.39842	Down regulated & Hypo methylated
cg17641904	23	ENSG00000260230	9	109130293	109167295	-1	23732	FRRS1L	-0.309946	0.0130412	-0.207319	0.329385	4.65941e-06	0.000564161	ENSG00000260230.cg17641904	-1.88468	-1.88468	-3.2486	-3.2486	Down regulated & Hypo methylated
cg17660833	695	ENSG00000196639	3	11137093	11263557	1	3269	HRH1	0.130573	0.000262338	0.169619	0.530399	7.6743e-05	0.00237021	ENSG00000196639.cg17660833	-3.58114	3.58114	-2.62521	2.62521	Up regulated & Hyper methylated
cg17815538	96	ENSG00000124831	2	237627587	237813682	1	9208	LRRFIP1	0.0526975	0.00123163	-0.169582	0.164053	0.000284428	0.00519557	ENSG00000124831.cg17815538	-2.90952	2.90952	-2.28437	-2.28437	Up regulated & Hypo methylated
cg17820459	4372	ENSG00000211445	5	151020438	151028992	1	2878	GPX3	-0.113869	0.0255819	-0.0858029	0.145141	9.42231e-05	0.00267539	ENSG00000211445.cg17820459	-1.59207	-1.59207	-2.57261	-2.57261	Down regulated & Hypo methylated
cg17840061	69284	ENSG00000082293	6	69866556	70212468	1	1310	COL19A1	-0.319282	0.00044715	-0.0710612	0.0903555	0.000603666	0.00831599	ENSG00000082293.cg17840061	-3.34955	-3.34955	-2.08009	-2.08009	Down regulated & Hypo methylated
cg17864091	132	ENSG00000130589	20	63558086	63574239	-1	85441	HELZ2	0.0867747	0.00309407	-0.0774415	0.69289	0.000731912	0.00940757	ENSG00000130589.cg17864091	-2.50947	2.50947	-2.02652	-2.02652	Up regulated & Hypo methylated
cg17880622	28738	ENSG00000141431	18	33578219	33751195	1	80816	ASXL3	-0.176875	0.00988803	-0.0846869	0.0863327	4.71651e-05	0.00179545	ENSG00000141431.cg17880622	-2.00489	-2.00489	-2.74583	-2.74583	Down regulated & Hypo methylated
cg17892178	22	ENSG00000196277	3	6770001	7741533	1	2917	GRM7	-0.200862	0.00479347	-0.169099	0.428006	7.95824e-06	0.000728293	ENSG00000196277.cg17892178	-2.31935	-2.31935	-3.13769	-3.13769	Down regulated & Hypo methylated
cg17896776	355	ENSG00000174473	4	171812254	173041559	1	442117	GALNTL6	-0.264388	0.00010386	-0.170425	0.293654	4.0029e-05	0.00163873	ENSG00000174473.cg17896776	-3.98355	-3.98355	-2.78549	-2.78549	Down regulated & Hypo methylated
cg18024113	57	ENSG00000233421	1	16533886	16536172	-1	NA	LINC01783	-0.152915	0.042532	-0.101349	0.51916	1.57048e-05	0.00100254	ENSG00000233421.cg18024113	-1.37128	-1.37128	-2.9989	-2.9989	Down regulated & Hypo methylated
cg18119529	134	ENSG00000178150	19	48270081	48287608	1	163071	ZNF114	0.208837	0.0128345	-0.0787991	0.0963151	0.00018647	0.00400204	ENSG00000178150.cg18119529	-1.89162	1.89162	-2.39772	-2.39772	Up regulated & Hypo methylated
cg18121355	100	ENSG00000248587	5	37811589	37953827	1	NA	GDNF-AS1	-0.123251	0.0374216	-0.1503	0.214463	5.23218e-05	0.00190298	ENSG00000248587.cg18121355	-1.42688	-1.42688	-2.72057	-2.72057	Down regulated & Hypo methylated
cg18152535	4078	ENSG00000100427	22	50059391	50085902	-1	23209	MLC1	0.184276	0.0435987	-0.0313515	0.861932	0.00022208	0.00445392	ENSG00000100427.cg18152535	-1.36053	1.36053	-2.35126	-2.35126	Up regulated & Hypo methylated
cg18154422	175	ENSG00000237036	10	31206278	31320447	-1	220930	ZEB1-AS1	0.057541	0.0296248	-0.0788417	0.162287	0.000804402	0.00997856	ENSG00000237036.cg18154422	-1.52834	1.52834	-2.00093	-2.00093	Up regulated & Hypo methylated
cg18161890	0	ENSG00000257495	12	52601467	52615305	1	NA	KRT73-AS1	-0.127386	0.0265044	-0.10862	0.504163	9.03722e-05	0.00260876	ENSG00000257495.cg18161890	-1.57668	-1.57668	-2.58357	-2.58357	Down regulated & Hypo methylated
cg18268547	56	ENSG00000182446	17	81556887	81648465	-1	55666	NPLOC4	0.0322121	0.0185005	-0.110669	0.628437	0.000392223	0.00633371	ENSG00000182446.cg18268547	-1.73282	1.73282	-2.19834	-2.19834	Up regulated & Hypo methylated
cg18279180	430	ENSG00000078900	1	3652516	3736201	1	7161	TP73	0.267207	5.32034e-07	-0.0387629	0.835277	0.000756241	0.00960157	ENSG00000078900.cg18279180	-6.27406	6.27406	-2.01766	-2.01766	Up regulated & Hypo methylated
cg18287975	255	ENSG00000248309	5	88883328	89466398	1	NA	MEF2C-AS1	-0.180274	0.00195163	-0.0864606	0.0955215	3.98581e-05	0.00163636	ENSG00000248309.cg18287975	-2.7096	-2.7096	-2.78612	-2.78612	Down regulated & Hypo methylated
cg18349138	10	ENSG00000154645	21	17901263	18267373	1	140578	CHODL	-0.185061	0.0226652	-0.167237	0.30802	6.87507e-05	0.00223256	ENSG00000154645.cg18349138	-1.64464	-1.64464	-2.6512	-2.6512	Down regulated & Hypo methylated
cg18375860	94	ENSG00000198626	1	237042184	237833988	1	6262	RYR2	-0.152817	0.0322762	-0.13426	0.38705	0.000165246	0.00373383	ENSG00000198626.cg18375860	-1.49112	-1.49112	-2.42785	-2.42785	Down regulated & Hypo methylated
cg18382305	0	ENSG00000166960	18	32937402	33441101	-1	374864	CCDC178	-0.324849	2.32576e-08	-0.0756819	0.750421	0.000182304	0.00394961	ENSG00000166960.cg18382305	-7.63343	-7.63343	-2.40345	-2.40345	Down regulated & Hypo methylated
cg18396357	44997	ENSG00000179915	2	49918503	51225575	-1	9378	NRXN1	-0.289568	0.0267351	-0.196863	0.452925	9.50885e-07	0.000272172	ENSG00000179915.cg18396357	-1.57292	-1.57292	-3.56516	-3.56516	Down regulated & Hypo methylated
cg18406492	18	ENSG00000147465	8	38142700	38150992	-1	6770	STAR	-0.172377	0.0164467	-0.166934	0.363998	0.000136824	0.00333164	ENSG00000147465.cg18406492	-1.78392	-1.78392	-2.47734	-2.47734	Down regulated & Hypo methylated
cg18417954	1203	ENSG00000167646	19	55158661	55166722	-1	352909	DNAAF3	0.188526	0.00158473	-0.0992299	0.465232	0.000306306	0.00542911	ENSG00000167646.cg18417954	-2.80004	2.80004	-2.26527	-2.26527	Up regulated & Hypo methylated
cg18449120	83	ENSG00000176887	2	5692384	5701385	1	6664	SOX11	0.233446	0.0232807	-0.11722	0.581407	5.07664e-05	0.00187108	ENSG00000176887.cg18449120	-1.633	1.633	-2.72791	-2.72791	Up regulated & Hypo methylated
cg18452263	14854	ENSG00000179134	19	39342396	39385710	1	55095	SAMD4B	0.0426344	0.0110396	-0.0389053	0.821444	7.91343e-05	0.00241118	ENSG00000179134.cg18452263	-1.95705	1.95705	-2.61777	-2.61777	Up regulated & Hypo methylated
cg18587340	186	ENSG00000183798	20	41359962	41366818	-1	90187	EMILIN3	-0.211789	0.0130732	-0.139588	0.30679	3.44868e-05	0.0015124	ENSG00000183798.cg18587340	-1.88362	-1.88362	-2.82033	-2.82033	Down regulated & Hypo methylated
cg18603028	144	ENSG00000152377	5	136975298	137598379	-1	6695	SPOCK1	0.103881	0.0498862	-0.150605	0.410877	2.47208e-05	0.00126726	ENSG00000152377.cg18603028	-1.30202	1.30202	-2.89713	-2.89713	Up regulated & Hypo methylated
cg18710278	26	ENSG00000145526	5	19471296	20575873	-1	1016	CDH18	-0.188213	0.0398626	-0.143458	0.289435	0.000480064	0.00720618	ENSG00000145526.cg18710278	-1.39943	-1.39943	-2.14229	-2.14229	Down regulated & Hypo methylated
cg18863595	80	ENSG00000196277	3	6770001	7741533	1	2917	GRM7	-0.200862	0.00479347	-0.140391	0.459915	0.000298973	0.00535292	ENSG00000196277.cg18863595	-2.31935	-2.31935	-2.27141	-2.27141	Down regulated & Hypo methylated
cg18881778	99	ENSG00000122966	12	119685791	119877320	-1	11113	CIT	0.10521	0.00128705	-0.07785	0.527802	0.00053701	0.00772698	ENSG00000122966.cg18881778	-2.89041	2.89041	-2.11199	-2.11199	Up regulated & Hypo methylated
cg18909973	366	ENSG00000109158	4	46918900	46993581	-1	2557	GABRA4	-0.240974	0.0153593	-0.0949635	0.130487	6.15356e-05	0.00209322	ENSG00000109158.cg18909973	-1.81363	-1.81363	-2.67919	-2.67919	Down regulated & Hypo methylated
cg18935491	45	ENSG00000235590	20	58818919	58850903	-1	149775	GNAS-AS1	-0.149518	0.0225491	-0.103546	0.598379	9.72282e-06	0.000797524	ENSG00000235590.cg18935491	-1.64687	-1.64687	-3.09826	-3.09826	Down regulated & Hypo methylated
cg18935813	177	ENSG00000177301	1	110519837	110631474	-1	3737	KCNA2	-0.238909	0.000368509	-0.157785	0.155246	0.00021873	0.00441323	ENSG00000177301.cg18935813	-3.43355	-3.43355	-2.35524	-2.35524	Down regulated & Hypo methylated
cg18965684	1198	ENSG00000189433	1	34759740	34762327	1	127534	GJB4	0.223709	0.00123006	-0.020393	0.913469	0.0001123	0.00297127	ENSG00000189433.cg18965684	-2.91007	2.91007	-2.52706	-2.52706	Up regulated & Hypo methylated
cg19003337	1315	ENSG00000128422	17	41619442	41624842	-1	3872	KRT17	0.138627	0.0360155	0.0813019	0.464515	0.000553635	0.00787727	ENSG00000128422.cg19003337	-1.44351	1.44351	-2.10362	2.10362	Up regulated & Hyper methylated
cg19097322	65	ENSG00000164434	6	122779716	122784074	1	2173	FABP7	-0.236698	0.00301051	-0.0979285	0.649033	1.52384e-05	0.000986325	ENSG00000164434.cg19097322	-2.52136	-2.52136	-3.00598	-3.00598	Down regulated & Hypo methylated
cg19098268	0	ENSG00000268654	19	56840866	56848556	1	NA	MIMT1	-0.14184	0.0031968	-0.102796	0.63619	9.29824e-07	0.000270001	ENSG00000268654.cg19098268	-2.49528	-2.49528	-3.56864	-3.56864	Down regulated & Hypo methylated
cg19118812	20	ENSG00000155849	7	36854361	37449249	-1	9844	ELMO1	-0.142281	0.00627871	-0.208137	0.266464	5.46073e-05	0.00195089	ENSG00000155849.cg19118812	-2.20213	-2.20213	-2.70977	-2.70977	Down regulated & Hypo methylated
cg19122402	65777	ENSG00000204842	12	111443485	111599676	-1	6311	ATXN2	0.0489851	0.000809767	-0.0649283	0.804473	0.000573225	0.00804893	ENSG00000204842.cg19122402	-3.09164	3.09164	-2.09426	-2.09426	Up regulated & Hypo methylated
cg19123296	430	ENSG00000238057	2	144517978	144521477	1	NA	ZEB2-AS1	-0.144934	0.00185869	-0.156539	0.304515	8.85277e-05	0.00257712	ENSG00000238057.cg19123296	-2.73079	-2.73079	-2.58886	-2.58886	Down regulated & Hypo methylated
cg19156335	81	ENSG00000146918	7	158631169	158704804	-1	54892	NCAPG2	0.0864172	0.00077016	-0.0179536	0.0576672	0.000278053	0.0051186	ENSG00000146918.cg19156335	-3.11342	3.11342	-2.29085	-2.29085	Up regulated & Hypo methylated
cg19178081	1462	ENSG00000129244	17	7646627	7657770	1	482	ATP1B2	-0.180891	0.00486665	-0.0511209	0.808015	8.17285e-05	0.00245807	ENSG00000129244.cg19178081	-2.31277	-2.31277	-2.60941	-2.60941	Down regulated & Hypo methylated
cg19199266	4473	ENSG00000204650	17	45620328	45655156	1	NA	LINC02210	0.056001	0.0214907	-0.0719002	0.723756	0.000369766	0.00610196	ENSG00000204650.cg19199266	-1.66775	1.66775	-2.21453	-2.21453	Up regulated & Hypo methylated
cg19216792	94	ENSG00000005020	7	26667068	26995239	-1	8935	SKAP2	0.0469093	0.0483847	-0.119289	0.522477	8.26289e-05	0.00247424	ENSG00000005020.cg19216792	-1.31529	1.31529	-2.60656	-2.60656	Up regulated & Hypo methylated
cg19253850	159	ENSG00000132334	10	127907061	128085855	1	5791	PTPRE	0.0668943	0.0012258	-0.0839279	0.73881	3.76118e-05	0.00158433	ENSG00000132334.cg19253850	-2.91158	2.91158	-2.80015	-2.80015	Up regulated & Hypo methylated
cg19296354	201	ENSG00000235590	20	58818919	58850903	-1	149775	GNAS-AS1	-0.149518	0.0225491	-0.112572	0.62773	5.15922e-06	0.000590527	ENSG00000235590.cg19296354	-1.64687	-1.64687	-3.22876	-3.22876	Down regulated & Hypo methylated
cg19304100	123	ENSG00000163354	1	155018520	155033781	-1	127579	DCST2	0.196785	0.00295037	-0.0283295	0.859365	0.00031417	0.00551459	ENSG00000163354.cg19304100	-2.53012	2.53012	-2.25849	-2.25849	Up regulated & Hypo methylated
cg19360104	177	ENSG00000163239	1	154502219	154548147	1	126668	TDRD10	-0.207592	0.00165956	-0.103349	0.567392	0.00011116	0.00295109	ENSG00000163239.cg19360104	-2.78001	-2.78001	-2.53002	-2.53002	Down regulated & Hypo methylated
cg19375053	2483	ENSG00000161249	19	35497220	35513658	-1	93099	DMKN	0.129851	0.00262245	-0.0602157	0.771205	0.000216755	0.00438815	ENSG00000161249.cg19375053	-2.58129	2.58129	-2.35772	-2.35772	Up regulated & Hypo methylated
cg19459600	566	ENSG00000185186	21	43461960	43479534	-1	NA	LINC00313	0.213209	0.0159612	-0.04605	0.827891	0.000157636	0.00362532	ENSG00000185186.cg19459600	-1.79694	1.79694	-2.44065	-2.44065	Up regulated & Hypo methylated
cg19507527	80	ENSG00000114279	3	192139395	192767764	-1	2257	FGF12	-0.182267	0.0281595	-0.135498	0.158875	1.06843e-05	0.000831841	ENSG00000114279.cg19507527	-1.55038	-1.55038	-3.07996	-3.07996	Down regulated & Hypo methylated
cg19509030	202	ENSG00000116981	1	39659121	39672038	-1	84618	NT5C1A	-0.162704	0.0132107	-0.087336	0.17289	3.93062e-05	0.00162442	ENSG00000116981.cg19509030	-1.87907	-1.87907	-2.7893	-2.7893	Down regulated & Hypo methylated
cg19509829	2394	ENSG00000174437	12	110280756	110351093	1	488	ATP2A2	0.0356964	0.0375532	0.117928	0.871928	0.000320153	0.00557946	ENSG00000174437.cg19509829	-1.42535	1.42535	-2.25341	2.25341	Up regulated & Hyper methylated
cg19517238	46	ENSG00000172348	6	46220736	46491972	-1	10231	RCAN2	-0.108089	0.0197663	-0.0944334	0.207834	0.000154087	0.00357538	ENSG00000172348.cg19517238	-1.70408	-1.70408	-2.44668	-2.44668	Down regulated & Hypo methylated
cg19642421	199	ENSG00000111452	12	130953907	131141469	1	283383	ADGRD1	-0.178913	0.00984605	-0.132593	0.237514	7.76181e-05	0.00238721	ENSG00000111452.cg19642421	-2.00674	-2.00674	-2.62211	-2.62211	Down regulated & Hypo methylated
cg19707326	1373	ENSG00000129467	14	24318349	24335093	-1	196883	ADCY4	-0.136425	0.00412721	-0.0445254	0.807204	0.000714837	0.00926635	ENSG00000129467.cg19707326	-2.38434	-2.38434	-2.03309	-2.03309	Down regulated & Hypo methylated
cg19712603	136	ENSG00000136099	13	52842889	52848641	-1	5100	PCDH8	-0.200053	0.0316918	-0.146668	0.405525	0.000139391	0.00336578	ENSG00000136099.cg19712603	-1.49905	-1.49905	-2.47291	-2.47291	Down regulated & Hypo methylated
cg19775589	117	ENSG00000154783	3	14810853	14934571	1	152273	FGD5	-0.0761841	0.0280975	-0.0500805	0.823065	0.000261421	0.00493022	ENSG00000154783.cg19775589	-1.55133	-1.55133	-2.30713	-2.30713	Down regulated & Hypo methylated
cg19792266	66	ENSG00000102383	X	75368427	75523502	-1	158866	ZDHHC15	-0.133405	0.0357842	-0.175274	0.427229	0.000288596	0.00524194	ENSG00000102383.cg19792266	-1.44631	-1.44631	-2.28051	-2.28051	Down regulated & Hypo methylated
cg19796532	17	ENSG00000161800	12	49976923	50033136	-1	29127	RACGAP1	0.0877493	0.00288962	-0.168588	0.417849	1.13476e-06	0.000295579	ENSG00000161800.cg19796532	-2.53916	2.53916	-3.52933	-3.52933	Up regulated & Hypo methylated
cg19797376	31	ENSG00000162367	1	47216290	47232220	-1	6886	TAL1	-0.174306	0.00454661	-0.15579	0.40137	1.28225e-05	0.000910287	ENSG00000162367.cg19797376	-2.34231	-2.34231	-3.04082	-3.04082	Down regulated & Hypo methylated
cg19803052	22	ENSG00000173452	7	19719310	19773598	-1	256130	TMEM196	-0.371306	0.00194717	-0.162122	0.444803	6.18282e-06	0.00064172	ENSG00000173452.cg19803052	-2.7106	-2.7106	-3.19265	-3.19265	Down regulated & Hypo methylated
cg19850370	334	ENSG00000080493	4	71062667	71572087	1	8671	SLC4A4	-0.224003	0.045725	-0.0737513	0.762411	6.98639e-05	0.00225246	ENSG00000080493.cg19850370	-1.33985	-1.33985	-2.64734	-2.64734	Down regulated & Hypo methylated
cg19854744	863	ENSG00000176302	11	118971712	118981287	1	283150	FOXR1	0.105936	0.0449538	-0.11812	0.39773	0.000261383	0.00493022	ENSG00000176302.cg19854744	-1.34723	1.34723	-2.30713	-2.30713	Up regulated & Hypo methylated
cg19949550	2086	ENSG00000100628	14	93934166	93976739	-1	51676	ASB2	-0.168101	0.0400568	-0.0563564	0.820648	0.000771289	0.00971967	ENSG00000100628.cg19949550	-1.39732	-1.39732	-2.01235	-2.01235	Down regulated & Hypo methylated
cg19955173	2659	ENSG00000061938	3	195863364	195911945	-1	10188	TNK2	0.0819478	0.0152439	0.119119	0.555802	0.00059861	0.00827281	ENSG00000061938.cg19955173	-1.8169	1.8169	-2.08235	2.08235	Up regulated & Hyper methylated
cg20001978	22	ENSG00000186462	X	73212299	73214851	-1	4674	NAP1L2	-0.222551	0.0112871	-0.150976	0.464405	0.000221682	0.00444935	ENSG00000186462.cg20001978	-1.94742	-1.94742	-2.3517	-2.3517	Down regulated & Hypo methylated
cg20051292	167	ENSG00000132554	8	99960936	100131268	-1	26166	RGS22	-0.194467	0.0084373	-0.144342	0.407622	0.00027955	0.00513565	ENSG00000132554.cg20051292	-2.0738	-2.0738	-2.2894	-2.2894	Down regulated & Hypo methylated
cg20118020	161	ENSG00000198440	19	56397966	56436035	1	147949	ZNF583	-0.0797738	0.0436184	-0.0495572	0.119934	0.000651779	0.00872955	ENSG00000198440.cg20118020	-1.36033	-1.36033	-2.05901	-2.05901	Down regulated & Hypo methylated
cg20168230	80	ENSG00000163873	1	36795527	37034515	-1	2899	GRIK3	-0.259715	0.0116919	-0.123964	0.40562	0.000218064	0.00440439	ENSG00000163873.cg20168230	-1.93212	-1.93212	-2.35611	-2.35611	Down regulated & Hypo methylated
cg20169296	7231	ENSG00000166171	10	101570560	101609662	1	25911	DPCD	0.0551982	0.0420871	-0.0255256	0.878872	0.000221625	0.00444911	ENSG00000166171.cg20169296	-1.37585	1.37585	-2.35173	-2.35173	Up regulated & Hypo methylated
cg20224285	4506	ENSG00000055957	3	52777595	52792068	1	3697	ITIH1	-0.320765	0.000254618	-0.0237453	0.87208	0.000726884	0.00936475	ENSG00000055957.cg20224285	-3.59411	-3.59411	-2.0285	-2.0285	Down regulated & Hypo methylated
cg20228119	55	ENSG00000185046	12	98726457	99984654	-1	56899	ANKS1B	-0.236225	0.0104918	-0.132547	0.144566	1.07328e-06	0.000288692	ENSG00000185046.cg20228119	-1.97915	-1.97915	-3.53957	-3.53957	Down regulated & Hypo methylated
cg20254354	63	ENSG00000185046	12	98726457	99984654	-1	56899	ANKS1B	-0.236225	0.0104918	-0.106902	0.266474	0.000237529	0.00464346	ENSG00000185046.cg20254354	-1.97915	-1.97915	-2.33316	-2.33316	Down regulated & Hypo methylated
cg20333869	480	ENSG00000106615	7	151466012	151520120	-1	6009	RHEB	0.0406723	0.00573318	-0.0834422	0.78745	0.000206757	0.00426582	ENSG00000106615.cg20333869	-2.2416	2.2416	-2.37	-2.37	Up regulated & Hypo methylated
cg20388916	14229	ENSG00000174640	3	133928145	134052184	-1	6578	SLCO2A1	-0.150818	0.00049983	-0.0798621	0.776086	0.000184052	0.00397064	ENSG00000174640.cg20388916	-3.30118	-3.30118	-2.40114	-2.40114	Down regulated & Hypo methylated
cg20506715	37	ENSG00000114654	3	129001629	129040742	1	79825	EFCC1	-0.144285	0.00170962	-0.172886	0.18292	4.29606e-05	0.00170304	ENSG00000114654.cg20506715	-2.7671	-2.7671	-2.76878	-2.76878	Down regulated & Hypo methylated
cg20535085	206	ENSG00000117090	1	160608106	160647295	-1	6504	SLAMF1	-0.224139	0.0121762	-0.084399	0.798078	0.000775898	0.00975699	ENSG00000117090.cg20535085	-1.91449	-1.91449	-2.01068	-2.01068	Down regulated & Hypo methylated
cg20600210	18	ENSG00000198768	20	58459101	58515399	-1	164284	APCDD1L	0.258173	0.000293787	-0.127131	0.268706	6.44134e-05	0.00215178	ENSG00000198768.cg20600210	-3.53197	3.53197	-2.6672	-2.6672	Up regulated & Hypo methylated
cg20624391	32	ENSG00000203808	6	105136308	105169952	1	NA	BVES-AS1	-0.208771	0.000173523	-0.151492	0.341391	0.000292143	0.00527916	ENSG00000203808.cg20624391	-3.76064	-3.76064	-2.27744	-2.27744	Down regulated & Hypo methylated
cg20632871	49	ENSG00000116151	1	2321253	2391707	-1	79906	MORN1	0.0645663	0.0339456	-0.0519158	0.813064	2.12681e-05	0.00116875	ENSG00000116151.cg20632871	-1.46922	1.46922	-2.93228	-2.93228	Up regulated & Hypo methylated
cg20649665	4859	ENSG00000169247	5	148923639	149063163	-1	79628	SH3TC2	0.213313	0.000133197	-0.0185017	0.899029	0.00057805	0.00809163	ENSG00000169247.cg20649665	-3.87551	3.87551	-2.09196	-2.09196	Up regulated & Hypo methylated
cg20688651	0	ENSG00000241749	12	65758020	65826997	-1	NA	RPSAP52	0.296379	0.00112138	0.129317	0.484606	0.000162949	0.00369989	ENSG00000241749.cg20688651	-2.95025	2.95025	-2.43181	2.43181	Up regulated & Hyper methylated
cg20749510	189	ENSG00000125520	20	63739776	63744050	1	56731	SLC2A4RG	0.0901771	0.000205846	-0.0277126	0.872533	0.000148325	0.00349462	ENSG00000125520.cg20749510	-3.68646	3.68646	-2.4566	-2.4566	Up regulated & Hypo methylated
cg20756894	497	ENSG00000196337	19	49054275	49058860	-1	94027	CGB7	0.401665	3.22588e-05	-0.079914	0.711356	2.45091e-05	0.00126161	ENSG00000196337.cg20756894	-4.49135	4.49135	-2.89908	-2.89908	Up regulated & Hypo methylated
cg20814574	72	ENSG00000186310	X	93670930	93673578	-1	4675	NAP1L3	-0.12495	0.0446287	-0.119271	0.173585	3.67221e-06	0.000502149	ENSG00000186310.cg20814574	-1.35039	-1.35039	-3.29917	-3.29917	Down regulated & Hypo methylated
cg20820063	57	ENSG00000166960	18	32937402	33441101	-1	374864	CCDC178	-0.324849	2.32576e-08	-0.10413	0.200248	0.000448578	0.00690354	ENSG00000166960.cg20820063	-7.63343	-7.63343	-2.16093	-2.16093	Down regulated & Hypo methylated
cg20909354	2	ENSG00000133878	8	33591330	33600023	-1	78986	DUSP26	-0.277936	0.0124879	-0.0845215	0.14956	0.000367297	0.00607443	ENSG00000133878.cg20909354	-1.90351	-1.90351	-2.21649	-2.21649	Down regulated & Hypo methylated
cg20914464	158	ENSG00000101746	18	33851100	34224952	-1	8715	NOL4	-0.364279	0.0219108	-0.124901	0.199168	8.2506e-06	0.000739272	ENSG00000101746.cg20914464	-1.65934	-1.65934	-3.1312	-3.1312	Down regulated & Hypo methylated
cg20942429	2439	ENSG00000227036	17	72290091	72640472	-1	400619	LINC00511	0.0882275	0.00521972	-0.042959	0.851106	0.000673386	0.00891711	ENSG00000227036.cg20942429	-2.28235	2.28235	-2.04978	-2.04978	Up regulated & Hypo methylated
cg20969643	939	ENSG00000115107	2	119223831	119265652	1	55240	STEAP3	0.0910816	0.00890066	-0.0240389	0.899037	1.16767e-05	0.000868175	ENSG00000115107.cg20969643	-2.05058	2.05058	-3.06139	-3.06139	Up regulated & Hypo methylated
cg20979799	137	ENSG00000185002	6	116877212	116932161	1	222546	RFX6	-0.363897	0.0339419	-0.114612	0.21396	4.90894e-05	0.00183688	ENSG00000185002.cg20979799	-1.46926	-1.46926	-2.73592	-2.73592	Down regulated & Hypo methylated
cg20981107	7809	ENSG00000060656	1	29236516	29326813	1	10076	PTPRU	0.134523	0.00044388	-0.025537	0.888487	0.000475357	0.00716396	ENSG00000060656.cg20981107	-3.35273	3.35273	-2.14485	-2.14485	Up regulated & Hypo methylated
cg21008602	122	ENSG00000180828	8	64580365	64583627	1	27319	BHLHE22	-0.161308	0.0408995	-0.175496	0.188129	1.95654e-05	0.0011194	ENSG00000180828.cg21008602	-1.38828	-1.38828	-2.95101	-2.95101	Down regulated & Hypo methylated
cg21016956	362	ENSG00000101746	18	33851100	34224952	-1	8715	NOL4	-0.364279	0.0219108	-0.152795	0.156514	2.98934e-06	0.000462217	ENSG00000101746.cg21016956	-1.65934	-1.65934	-3.33515	-3.33515	Down regulated & Hypo methylated
cg21043256	29	ENSG00000169116	4	74933095	75050115	1	25849	PARM1	-0.177057	1.67384e-05	-0.064157	0.344468	0.00052036	0.00757407	ENSG00000169116.cg21043256	-4.77629	-4.77629	-2.12067	-2.12067	Down regulated & Hypo methylated
cg21090064	2156	ENSG00000088833	20	1442162	1473842	-1	55968	NSFL1C	0.0319149	0.038111	-0.0288575	0.787446	9.67321e-05	0.00271665	ENSG00000088833.cg21090064	-1.41895	1.41895	-2.56597	-2.56597	Up regulated & Hypo methylated
cg21145524	182	ENSG00000224318	3	109707	197341	-1	NA	CHL1-AS2	-0.147399	0.0358646	-0.168188	0.401153	7.33671e-05	0.0023146	ENSG00000224318.cg21145524	-1.44533	-1.44533	-2.63552	-2.63552	Down regulated & Hypo methylated
cg21178645	29606	ENSG00000165023	9	90609832	90642862	-1	54769	DIRAS2	-0.269488	0.00787501	-0.0689751	0.720389	0.000497432	0.00736173	ENSG00000165023.cg21178645	-2.10375	-2.10375	-2.13302	-2.13302	Down regulated & Hypo methylated
cg21206233	13919	ENSG00000157388	3	53328963	53813733	1	776	CACNA1D	-0.137665	0.0110396	-0.0398505	0.850732	0.000671972	0.00890423	ENSG00000157388.cg21206233	-1.95705	-1.95705	-2.0504	-2.0504	Down regulated & Hypo methylated
cg21206652	32	ENSG00000181135	8	143684452	143713898	1	286075	ZNF707	0.0638377	0.0055373	-0.0753094	0.466687	4.14155e-05	0.00166983	ENSG00000181135.cg21206652	-2.2567	2.2567	-2.77733	-2.77733	Up regulated & Hypo methylated
cg21252909	276	ENSG00000169297	X	30304206	30309390	-1	190	NR0B1	-0.297549	0.0160103	-0.150794	0.429415	1.65954e-05	0.00102955	ENSG00000169297.cg21252909	-1.7956	-1.7956	-2.98735	-2.98735	Down regulated & Hypo methylated
cg21284376	183	ENSG00000172260	1	71395943	72282539	-1	257194	NEGR1	-0.154155	0.0154747	-0.0570451	0.242611	2.93234e-05	0.00139073	ENSG00000172260.cg21284376	-1.81038	-1.81038	-2.85676	-2.85676	Down regulated & Hypo methylated
cg21340148	278	ENSG00000176533	19	2511219	2702694	-1	2788	GNG7	-0.149856	0.0381657	-0.166098	0.21869	1.39218e-05	0.000944892	ENSG00000176533.cg21340148	-1.41833	-1.41833	-3.02462	-3.02462	Down regulated & Hypo methylated
cg21342728	436	ENSG00000128285	22	40678750	40682814	1	2847	MCHR1	0.179484	0.0138018	-0.103001	0.363991	0.000101728	0.002798	ENSG00000128285.cg21342728	-1.86007	1.86007	-2.55315	-2.55315	Up regulated & Hypo methylated
cg21365094	201	ENSG00000168594	4	174829668	174978180	1	11086	ADAM29	-0.161458	0.00985148	-0.193855	0.247039	3.82488e-06	0.000511155	ENSG00000168594.cg21365094	-2.0065	-2.0065	-3.29145	-3.29145	Down regulated & Hypo methylated
cg21385047	955	ENSG00000170989	1	101236865	101243713	1	1901	S1PR1	-0.124874	0.0117834	-0.131966	0.158197	2.74411e-06	0.000444063	ENSG00000170989.cg21385047	-1.92873	-1.92873	-3.35256	-3.35256	Down regulated & Hypo methylated
cg21500166	54	ENSG00000166006	12	75040077	75209868	-1	3747	KCNC2	-0.177517	0.0287902	-0.147509	0.49154	4.2655e-06	0.000542896	ENSG00000166006.cg21500166	-1.54076	-1.54076	-3.26528	-3.26528	Down regulated & Hypo methylated
cg21518947	224	ENSG00000175544	11	67452406	67460313	1	57010	CABP4	0.141065	0.00482852	-0.0621846	0.727755	7.59777e-05	0.00235797	ENSG00000175544.cg21518947	-2.31619	2.31619	-2.62746	-2.62746	Up regulated & Hypo methylated
cg21523908	22	ENSG00000198797	1	177170958	177282422	1	57795	BRINP2	-0.166393	0.022663	-0.190113	0.44276	4.37701e-06	0.000548269	ENSG00000198797.cg21523908	-1.64468	-1.64468	-3.26101	-3.26101	Down regulated & Hypo methylated
cg21524001	11020	ENSG00000166069	15	37921939	37967724	1	145942	TMCO5A	-0.143791	0.0407115	-0.0351266	0.88532	0.000229668	0.00455091	ENSG00000166069.cg21524001	-1.39028	-1.39028	-2.3419	-2.3419	Down regulated & Hypo methylated
cg21561124	2793	ENSG00000161249	19	35497220	35513658	-1	93099	DMKN	0.129851	0.00262245	-0.034199	0.827967	5.43847e-05	0.00194637	ENSG00000161249.cg21561124	-2.58129	2.58129	-2.71078	-2.71078	Up regulated & Hypo methylated
cg21648502	78	ENSG00000126759	X	47623172	47630305	-1	5199	CFP	-0.226505	0.00984605	-0.10402	0.557693	0.000529377	0.00765963	ENSG00000126759.cg21648502	-2.00674	-2.00674	-2.11579	-2.11579	Down regulated & Hypo methylated
cg21688264	13	ENSG00000065609	6	83552880	83709691	-1	9892	SNAP91	-0.222087	0.0367102	-0.146114	0.270759	0.000225875	0.00450389	ENSG00000065609.cg21688264	-1.43521	-1.43521	-2.34641	-2.34641	Down regulated & Hypo methylated
cg21740758	2400	ENSG00000048545	6	42155406	42180049	1	2978	GUCA1A	0.205896	0.0289069	-0.0302988	0.887095	2.75363e-05	0.00134292	ENSG00000048545.cg21740758	-1.539	1.539	-2.87195	-2.87195	Up regulated & Hypo methylated
cg21756947	2364	ENSG00000171017	19	7888505	7902021	1	80131	LRRC8E	0.150108	0.0134937	-0.0244833	0.871059	0.000320922	0.00558824	ENSG00000171017.cg21756947	-1.86987	1.86987	-2.25272	-2.25272	Up regulated & Hypo methylated
cg21775245	26	ENSG00000172765	3	129647792	129893606	-1	23023	TMCC1	0.055141	0.00112138	-0.0827864	0.72587	0.000745773	0.00952045	ENSG00000172765.cg21775245	-2.95025	2.95025	-2.02134	-2.02134	Up regulated & Hypo methylated
cg21822905	974	ENSG00000157911	1	2403964	2413797	-1	5192	PEX10	0.0633962	0.00294827	-0.0213213	0.866438	0.000433857	0.00675372	ENSG00000157911.cg21822905	-2.53043	2.53043	-2.17046	-2.17046	Up regulated & Hypo methylated
cg21826699	64147	ENSG00000165899	12	80099537	80380879	1	283310	OTOGL	-0.243645	0.0368616	-0.158845	0.516055	9.27212e-07	0.000269726	ENSG00000165899.cg21826699	-1.43343	-1.43343	-3.56908	-3.56908	Down regulated & Hypo methylated
cg21839338	176	ENSG00000166676	16	10760919	10818794	-1	780776	TVP23A	-0.131835	0.0124653	-0.109216	0.432811	0.000252656	0.00483323	ENSG00000166676.cg21839338	-1.9043	-1.9043	-2.31576	-2.31576	Down regulated & Hypo methylated
cg22095604	204	ENSG00000101746	18	33851100	34224952	-1	8715	NOL4	-0.364279	0.0219108	-0.126133	0.457862	0.00038628	0.00627362	ENSG00000101746.cg22095604	-1.65934	-1.65934	-2.20248	-2.20248	Down regulated & Hypo methylated
cg22131691	59	ENSG00000154678	7	31751179	32428131	-1	5137	PDE1C	-0.204042	0.00179911	-0.23706	0.359187	3.17147e-07	0.000171045	ENSG00000154678.cg22131691	-2.74494	-2.74494	-3.76689	-3.76689	Down regulated & Hypo methylated
cg22316614	13	ENSG00000227036	17	72290091	72640472	-1	400619	LINC00511	0.0882275	0.00521972	0.102421	0.257023	0.000164718	0.00372658	ENSG00000227036.cg22316614	-2.28235	2.28235	-2.42869	2.42869	Up regulated & Hyper methylated
cg22427475	47	ENSG00000178965	1	74568117	74673792	-1	127254	ERICH3	-0.241291	0.00711944	-0.18191	0.314402	1.83898e-06	0.000370783	ENSG00000178965.cg22427475	-2.14755	-2.14755	-3.43088	-3.43088	Down regulated & Hypo methylated
cg22441157	6667	ENSG00000085552	1	159927039	159945613	-1	57549	IGSF9	0.121588	0.0302604	-0.0670817	0.651234	0.000597932	0.00826812	ENSG00000085552.cg22441157	-1.51913	1.51913	-2.08259	-2.08259	Up regulated & Hypo methylated
cg22481263	238	ENSG00000187583	1	966482	975865	1	84069	PLEKHN1	0.184492	0.000724054	-0.0663898	0.508475	0.000168913	0.00377835	ENSG00000187583.cg22481263	-3.14023	3.14023	-2.4227	-2.4227	Up regulated & Hypo methylated
cg22521696	12	ENSG00000196381	19	37667751	37692315	-1	163115	ZNF781	-0.160387	0.00611281	-0.124111	0.24503	0.000154202	0.00357717	ENSG00000196381.cg22521696	-2.21376	-2.21376	-2.44646	-2.44646	Down regulated & Hypo methylated
cg22539420	209	ENSG00000119042	2	199269500	199471266	-1	23314	SATB2	0.094206	0.00947026	-0.164505	0.43402	6.92305e-06	0.000679559	ENSG00000119042.cg22539420	-2.02364	2.02364	-3.16777	-3.16777	Up regulated & Hypo methylated
cg22595719	619	ENSG00000197763	3	126607059	126655124	-1	114112	TXNRD3	0.05072	0.0170325	-0.0298644	0.891995	0.000173097	0.00383659	ENSG00000197763.cg22595719	-1.76872	1.76872	-2.41605	-2.41605	Up regulated & Hypo methylated
cg22598028	38	ENSG00000144792	3	44578223	44599694	1	285349	ZNF660	-0.11959	0.0216896	-0.169437	0.306933	0.000440866	0.00682132	ENSG00000144792.cg22598028	-1.66375	-1.66375	-2.16613	-2.16613	Down regulated & Hypo methylated
cg22677100	4385	ENSG00000151491	12	15620134	15882329	-1	2059	EPS8	0.0633462	0.00577595	-0.0484142	0.861744	0.000449635	0.00691359	ENSG00000151491.cg22677100	-2.23838	2.23838	-2.1603	-2.1603	Up regulated & Hypo methylated
cg22681784	9583	ENSG00000128040	4	56809860	56821742	-1	6691	SPINK2	-0.21871	0.0030244	-0.144221	0.366161	1.6554e-06	0.000355896	ENSG00000128040.cg22681784	-2.51936	-2.51936	-3.44868	-3.44868	Down regulated & Hypo methylated
cg22696549	47	ENSG00000169297	X	30304206	30309390	-1	190	NR0B1	-0.297549	0.0160103	-0.172319	0.348486	4.60064e-06	0.000560245	ENSG00000169297.cg22696549	-1.7956	-1.7956	-3.25162	-3.25162	Down regulated & Hypo methylated
cg22707381	1112	ENSG00000173898	11	66685248	66729226	-1	6712	SPTBN2	0.141963	1.92322e-05	-0.0648231	0.717519	0.000171822	0.00381894	ENSG00000173898.cg22707381	-4.71597	4.71597	-2.41806	-2.41806	Up regulated & Hypo methylated
cg22748799	310	ENSG00000176293	19	58059239	58086310	1	7694	ZNF135	-0.109513	0.0383227	-0.154309	0.32285	7.3151e-05	0.00231112	ENSG00000176293.cg22748799	-1.41654	-1.41654	-2.63618	-2.63618	Down regulated & Hypo methylated
cg22814961	305	ENSG00000119042	2	199269500	199471266	-1	23314	SATB2	0.094206	0.00947026	-0.192601	0.354272	4.99494e-06	0.000582678	ENSG00000119042.cg22814961	-2.02364	2.02364	-3.23457	-3.23457	Up regulated & Hypo methylated
cg22882539	71	ENSG00000111452	12	130953907	131141469	1	283383	ADGRD1	-0.178913	0.00984605	-0.187263	0.258942	5.31806e-06	0.00059782	ENSG00000111452.cg22882539	-2.00674	-2.00674	-3.22343	-3.22343	Down regulated & Hypo methylated
cg22959054	255	ENSG00000048540	12	16548372	16610594	-1	55885	LMO3	-0.23363	0.0104899	-0.0715436	0.765097	0.000315466	0.00552782	ENSG00000048540.cg22959054	-1.97923	-1.97923	-2.25745	-2.25745	Down regulated & Hypo methylated
cg23008762	42	ENSG00000162105	11	70467856	71252577	-1	22941	SHANK2	0.104471	0.00272642	-0.0207938	0.927333	4.84899e-05	0.00182392	ENSG00000162105.cg23008762	-2.56441	2.56441	-2.73899	-2.73899	Up regulated & Hypo methylated
cg23032674	155	ENSG00000112280	6	70215061	70303083	-1	1297	COL9A1	-0.282497	0.0123942	-0.114956	0.441651	0.000678873	0.00896272	ENSG00000112280.cg23032674	-1.90678	-1.90678	-2.04756	-2.04756	Down regulated & Hypo methylated
cg23052830	69	ENSG00000126778	14	60643421	60658259	-1	6495	SIX1	0.247713	0.00524471	-0.15385	0.255916	1.59062e-06	0.000351829	ENSG00000126778.cg23052830	-2.28028	2.28028	-3.45367	-3.45367	Up regulated & Hypo methylated
cg23125267	39	ENSG00000228659	X	130981590	131058146	-1	NA	LINC01201	0.0355498	0.000494123	-0.153063	0.446547	1.26743e-06	0.000310471	ENSG00000228659.cg23125267	-3.30616	3.30616	-3.50798	-3.50798	Up regulated & Hypo methylated
cg23158731	387	ENSG00000187955	8	120059780	120373573	1	7373	COL14A1	-0.141957	0.0150415	-0.101858	0.185338	0.000378188	0.00618843	ENSG00000187955.cg23158731	-1.82271	-1.82271	-2.20842	-2.20842	Down regulated & Hypo methylated
cg23165623	41	ENSG00000091831	6	151656691	152129619	1	2099	ESR1	-0.159257	0.036662	-0.130976	0.297536	3.62012e-05	0.00155115	ENSG00000091831.cg23165623	-1.43578	-1.43578	-2.80935	-2.80935	Down regulated & Hypo methylated
cg23189692	1291	ENSG00000114867	3	184314495	184335358	1	1981	EIF4G1	0.0482692	4.4727e-05	0.13145	0.560955	0.000524797	0.00761879	ENSG00000114867.cg23189692	-4.34943	4.34943	-2.11811	2.11811	Up regulated & Hyper methylated
cg23198623	253	ENSG00000169679	2	110637528	110678063	-1	699	BUB1	0.127396	0.00150459	-0.13621	0.602318	3.2985e-05	0.00147437	ENSG00000169679.cg23198623	-2.82258	2.82258	-2.83139	-2.83139	Up regulated & Hypo methylated
cg23248150	73	ENSG00000038295	4	165873237	166104457	1	7092	TLL1	-0.198971	0.0165821	-0.161167	0.396772	1.10072e-06	0.000291893	ENSG00000038295.cg23248150	-1.78036	-1.78036	-3.53478	-3.53478	Down regulated & Hypo methylated
cg23297477	114	ENSG00000140931	16	66603874	66613892	1	123920	CMTM3	0.0902563	0.0141438	-0.175698	0.206905	8.42701e-05	0.0025027	ENSG00000140931.cg23297477	-1.84943	1.84943	-2.60159	-2.60159	Up regulated & Hypo methylated
cg23318063	28	ENSG00000151812	14	57563920	57982194	-1	341880	SLC35F4	-0.146104	0.0437885	-0.146458	0.359406	0.000398837	0.00639794	ENSG00000151812.cg23318063	-1.35864	-1.35864	-2.19396	-2.19396	Down regulated & Hypo methylated
cg23409403	40	ENSG00000069018	5	136213320	136365545	-1	57113	TRPC7	-0.159146	0.0221131	-0.157387	0.349308	1.97805e-06	0.000383898	ENSG00000069018.cg23409403	-1.65535	-1.65535	-3.41578	-3.41578	Down regulated & Hypo methylated
cg23487201	64	ENSG00000198768	20	58459101	58515399	-1	164284	APCDD1L	0.258173	0.000293787	-0.135253	0.393309	9.156e-05	0.00262898	ENSG00000198768.cg23487201	-3.53197	3.53197	-2.58021	-2.58021	Up regulated & Hypo methylated
cg23513930	115	ENSG00000157017	3	10285666	10292947	-1	51738	GHRL	-0.311322	0.00922114	-0.0922464	0.556503	7.51598e-05	0.00234488	ENSG00000157017.cg23513930	-2.03522	-2.03522	-2.62988	-2.62988	Down regulated & Hypo methylated
cg23596291	1252	ENSG00000187583	1	966482	975865	1	84069	PLEKHN1	0.184492	0.000724054	-0.106829	0.77768	2.98819e-06	0.000462217	ENSG00000187583.cg23596291	-3.14023	3.14023	-3.33515	-3.33515	Up regulated & Hypo methylated
cg23646383	1437	ENSG00000137936	1	93561741	93847150	-1	8412	BCAR3	0.123702	0.000148982	-0.0282352	0.877876	0.000472772	0.00713755	ENSG00000137936.cg23646383	-3.82687	3.82687	-2.14645	-2.14645	Up regulated & Hypo methylated
cg23676682	54	ENSG00000152578	11	105609994	105982092	1	2893	GRIA4	-0.234821	0.0273581	-0.146929	0.301184	8.64903e-06	0.000754813	ENSG00000152578.cg23676682	-1.56291	-1.56291	-3.12216	-3.12216	Down regulated & Hypo methylated
cg23681745	32	ENSG00000003402	2	201116154	201176687	1	8837	CFLAR	0.0361481	0.00260325	-0.042214	0.852492	0.000385586	0.00626569	ENSG00000003402.cg23681745	-2.58448	2.58448	-2.20303	-2.20303	Up regulated & Hypo methylated
cg23800202	15540	ENSG00000099992	22	30291990	30327046	-1	83874	TBC1D10A	0.0486198	0.0192117	-0.0527438	0.793102	9.94941e-05	0.00276253	ENSG00000099992.cg23800202	-1.71643	1.71643	-2.55869	-2.55869	Up regulated & Hypo methylated
cg23832237	109	ENSG00000172794	17	74670578	74747335	1	326624	RAB37	-0.173538	0.0210508	-0.0933076	0.476607	9.70881e-05	0.00272093	ENSG00000172794.cg23832237	-1.67673	-1.67673	-2.56528	-2.56528	Down regulated & Hypo methylated
cg23834895	15	ENSG00000091664	11	22338381	22379503	1	57084	SLC17A6	-0.28846	0.0109483	-0.13153	0.50558	0.000248043	0.00477623	ENSG00000091664.cg23834895	-1.96065	-1.96065	-2.32091	-2.32091	Down regulated & Hypo methylated
cg23837109	72	ENSG00000122861	10	73909177	73917496	1	5328	PLAU	0.12295	0.0038784	0.114805	0.433394	0.000750808	0.00956034	ENSG00000122861.cg23837109	-2.41135	2.41135	-2.01953	2.01953	Up regulated & Hyper methylated
cg23912452	1523	ENSG00000188976	1	944203	959309	-1	26155	NOC2L	0.0476373	0.00597308	-0.0556549	0.692647	1.58468e-05	0.00100728	ENSG00000188976.cg23912452	-2.2238	2.2238	-2.99685	-2.99685	Up regulated & Hypo methylated
cg23923820	3744	ENSG00000143627	1	155289293	155301438	-1	5313	PKLR	-0.180971	0.0129533	-0.096534	0.684016	0.000141194	0.00339364	ENSG00000143627.cg23923820	-1.88762	-1.88762	-2.46933	-2.46933	Down regulated & Hypo methylated
cg23952550	6	ENSG00000185049	4	1982717	2041903	-1	7469	NELFA	0.0602656	0.0119823	-0.0450272	0.82461	0.00079573	0.0099114	ENSG00000185049.cg23952550	-1.92146	1.92146	-2.00386	-2.00386	Up regulated & Hypo methylated
cg24002183	353	ENSG00000105122	19	15451624	15464544	-1	64926	RASAL3	-0.132957	0.0381342	-0.0735611	0.607404	0.000528986	0.00765682	ENSG00000105122.cg24002183	-1.41869	-1.41869	-2.11595	-2.11595	Down regulated & Hypo methylated
cg24004139	259	ENSG00000176092	1	26321698	26360080	-1	55057	CRYBG2	0.191639	0.0024963	-0.0509314	0.812445	5.25719e-05	0.00190907	ENSG00000176092.cg24004139	-2.6027	2.6027	-2.71918	-2.71918	Up regulated & Hypo methylated
cg24037389	49	ENSG00000168079	8	27869883	27992673	-1	286133	SCARA5	-0.446852	0.0133041	-0.0598571	0.798083	0.000527513	0.00764427	ENSG00000168079.cg24037389	-1.87601	-1.87601	-2.11666	-2.11666	Down regulated & Hypo methylated
cg24071927	662	ENSG00000127463	1	19215660	19251527	-1	23065	EMC1	0.0438422	0.0149974	-0.0549593	0.18173	0.000691313	0.00906697	ENSG00000127463.cg24071927	-1.82399	1.82399	-2.04254	-2.04254	Up regulated & Hypo methylated
cg24079361	21	ENSG00000151778	13	44373665	44397714	1	387923	SERP2	-0.17762	1.12319e-05	-0.061195	0.0915889	0.000284885	0.00520079	ENSG00000151778.cg24079361	-4.94955	-4.94955	-2.28393	-2.28393	Down regulated & Hypo methylated
cg24114390	473	ENSG00000179083	X	93674013	93712274	1	286499	FAM133A	-0.197656	0.00750561	-0.151124	0.219477	8.90377e-07	0.000264559	ENSG00000179083.cg24114390	-2.12461	-2.12461	-3.57748	-3.57748	Down regulated & Hypo methylated
cg24115032	0	ENSG00000198768	20	58459101	58515399	-1	164284	APCDD1L	0.258173	0.000293787	-0.114758	0.381874	0.000130876	0.00324424	ENSG00000198768.cg24115032	-3.53197	3.53197	-2.48889	-2.48889	Up regulated & Hypo methylated
cg24157392	29103	ENSG00000186265	3	112463966	112499472	-1	151888	BTLA	-0.250752	0.0344958	-0.104144	0.720788	0.000573391	0.00805032	ENSG00000186265.cg24157392	-1.46223	-1.46223	-2.09419	-2.09419	Down regulated & Hypo methylated
cg24187269	138	ENSG00000007350	X	154295795	154330350	1	8277	TKTL1	-0.212005	0.00379193	-0.0653535	0.807261	0.000688087	0.00903867	ENSG00000007350.cg24187269	-2.42114	-2.42114	-2.0439	-2.0439	Down regulated & Hypo methylated
cg24196126	412	ENSG00000166770	19	56477250	56504362	1	NA	ZNF667-AS1	-0.119758	0.0171051	-0.101163	0.301033	0.000758922	0.00962102	ENSG00000166770.cg24196126	-1.76687	-1.76687	-2.01678	-2.01678	Down regulated & Hypo methylated
cg24242823	130	ENSG00000122585	7	24284188	24291862	1	4852	NPY	-0.284424	0.0340867	-0.197761	0.253253	2.84234e-05	0.00136606	ENSG00000122585.cg24242823	-1.46741	-1.46741	-2.86453	-2.86453	Down regulated & Hypo methylated
cg24317285	380	ENSG00000174891	3	158105855	158545730	1	51319	RSRC1	0.0465013	0.00288962	-0.140146	0.391816	2.18062e-05	0.00118398	ENSG00000174891.cg24317285	-2.53916	2.53916	-2.92665	-2.92665	Up regulated & Hypo methylated
cg24335070	77	ENSG00000163492	2	178829757	179050086	-1	285025	CCDC141	-0.281711	0.0138534	-0.119588	0.217718	6.91821e-05	0.00223827	ENSG00000163492.cg24335070	-1.85844	-1.85844	-2.65009	-2.65009	Down regulated & Hypo methylated
cg24401870	65	ENSG00000150361	13	69700594	70108493	-1	57626	KLHL1	-0.195853	0.0291061	-0.15427	0.552328	1.45527e-06	0.000334699	ENSG00000150361.cg24401870	-1.53602	-1.53602	-3.47535	-3.47535	Down regulated & Hypo methylated
cg24472939	2062	ENSG00000248174	4	174091766	174220398	-1	NA	LINC02268	-0.167528	0.0017297	-0.161884	0.309947	0.000178488	0.00390571	ENSG00000248174.cg24472939	-2.76203	-2.76203	-2.4083	-2.4083	Down regulated & Hypo methylated
cg24491369	599	ENSG00000181638	8	143246821	143262705	1	286128	ZFP41	0.0527293	0.0459382	-0.0391679	0.817438	0.000370594	0.00611023	ENSG00000181638.cg24491369	-1.33783	1.33783	-2.21394	-2.21394	Up regulated & Hypo methylated
cg24521869	248	ENSG00000108798	17	49210411	49223225	1	51225	ABI3	-0.0976991	0.0341795	-0.105207	0.654922	1.27048e-05	0.000906707	ENSG00000108798.cg24521869	-1.46623	-1.46623	-3.04253	-3.04253	Down regulated & Hypo methylated
cg24555834	1992	ENSG00000171219	11	64823052	64844653	-1	55561	CDC42BPG	0.105194	0.000318704	-0.0279988	0.788236	0.000366342	0.00606396	ENSG00000171219.cg24555834	-3.49661	3.49661	-2.21724	-2.21724	Up regulated & Hypo methylated
cg24569030	127	ENSG00000166840	11	58905398	59043527	1	92292	GLYATL1	-0.165817	0.0347874	-0.085126	0.366711	0.000150511	0.00352679	ENSG00000166840.cg24569030	-1.45858	-1.45858	-2.45262	-2.45262	Down regulated & Hypo methylated
cg24608684	294	ENSG00000164483	6	130144315	130365425	-1	154075	SAMD3	-0.160217	0.0339456	-0.208042	0.327593	5.76627e-06	0.000620387	ENSG00000164483.cg24608684	-1.46922	-1.46922	-3.20734	-3.20734	Down regulated & Hypo methylated
cg24612198	17	ENSG00000198851	11	118304545	118316175	1	916	CD3E	-0.170176	0.0487037	-0.0475727	0.881103	0.000568378	0.00801006	ENSG00000198851.cg24612198	-1.31244	-1.31244	-2.09636	-2.09636	Down regulated & Hypo methylated
cg24629380	393	ENSG00000173218	1	115641970	115698224	1	81839	VANGL1	0.064144	0.0283467	0.152345	0.603885	0.000168894	0.00377835	ENSG00000173218.cg24629380	-1.5475	1.5475	-2.4227	2.4227	Up regulated & Hyper methylated
cg24634422	68	ENSG00000110436	11	35251205	35420063	-1	6506	SLC1A2	-0.331673	0.0136592	-0.109579	0.143105	0.000448754	0.00690484	ENSG00000110436.cg24634422	-1.86458	-1.86458	-2.16085	-2.16085	Down regulated & Hypo methylated
cg24674220	671	ENSG00000101216	20	63587602	63627101	-1	26205	GMEB2	0.0593155	0.00159725	-0.0289427	0.862968	0.000502106	0.00740592	ENSG00000101216.cg24674220	-2.79663	2.79663	-2.13042	-2.13042	Up regulated & Hypo methylated
cg24761366	150	ENSG00000165443	10	59176643	59247774	1	84457	PHYHIPL	-0.241664	0.0240691	-0.164803	0.335801	1.79993e-07	0.000139873	ENSG00000165443.cg24761366	-1.61854	-1.61854	-3.85427	-3.85427	Down regulated & Hypo methylated
cg24766553	27	ENSG00000176302	11	118971712	118981287	1	283150	FOXR1	0.105936	0.0449538	-0.0605349	0.569028	9.61446e-05	0.00270574	ENSG00000176302.cg24766553	-1.34723	1.34723	-2.56771	-2.56771	Up regulated & Hypo methylated
cg24795093	3586	ENSG00000197226	5	179862066	179907859	-1	23061	TBC1D9B	0.0318933	0.00205367	-0.0230168	0.841689	0.000281522	0.00516055	ENSG00000197226.cg24795093	-2.68747	2.68747	-2.2873	-2.2873	Up regulated & Hypo methylated
cg24887139	41	ENSG00000174469	7	146116002	148420998	1	26047	CNTNAP2	0.210567	0.0207959	-0.0867945	0.1525	0.000108146	0.00290331	ENSG00000174469.cg24887139	-1.68202	1.68202	-2.53711	-2.53711	Up regulated & Hypo methylated
cg25074493	12552	ENSG00000239402	2	130429827	130441413	-1	NA	CYP4F62P	-0.113687	0.0245098	-0.167355	0.412294	6.64119e-07	0.000236218	ENSG00000239402.cg25074493	-1.61066	-1.61066	-3.62669	-3.62669	Down regulated & Hypo methylated
cg25075794	76	ENSG00000240583	7	30911694	30925517	1	358	AQP1	-0.111689	0.0103309	-0.10595	0.371807	0.000558203	0.00791957	ENSG00000240583.cg25075794	-1.98586	-1.98586	-2.1013	-2.1013	Down regulated & Hypo methylated
cg25134283	35	ENSG00000112562	6	168441151	168673445	1	64094	SMOC2	-0.108632	0.0251688	-0.118749	0.19144	0.00026372	0.00495892	ENSG00000112562.cg25134283	-1.59914	-1.59914	-2.30461	-2.30461	Down regulated & Hypo methylated
cg25188594	69	ENSG00000162669	1	91260766	91404856	-1	164045	HFM1	-0.171072	0.0357753	-0.157442	0.215156	0.000488221	0.0072809	ENSG00000162669.cg25188594	-1.44642	-1.44642	-2.13781	-2.13781	Down regulated & Hypo methylated
cg25251204	913	ENSG00000175868	11	14904997	15082342	1	797	CALCB	-0.253047	0.000240066	-0.19256	0.46285	6.19491e-06	0.00064193	ENSG00000175868.cg25251204	-3.61967	-3.61967	-3.19251	-3.19251	Down regulated & Hypo methylated
cg25315819	287	ENSG00000162415	1	45016399	45306209	-1	57643	ZSWIM5	-0.15476	0.00606707	-0.111707	0.717691	5.36516e-06	0.000601304	ENSG00000162415.cg25315819	-2.21702	-2.21702	-3.22091	-3.22091	Down regulated & Hypo methylated
cg25416125	1	ENSG00000065357	12	55927319	55954027	1	1606	DGKA	0.0749801	0.00487719	-0.0827032	0.644444	0.000161888	0.00368455	ENSG00000065357.cg25416125	-2.31183	2.31183	-2.43362	-2.43362	Up regulated & Hypo methylated
cg25454928	17440	ENSG00000109472	4	165361194	165498547	1	1363	CPE	-0.0890311	0.0415849	-0.109331	0.569659	0.000655997	0.00876526	ENSG00000109472.cg25454928	-1.38106	-1.38106	-2.05724	-2.05724	Down regulated & Hypo methylated
cg25460143	210	ENSG00000169291	1	154469772	154502412	-1	126669	SHE	-0.172599	0.00339238	-0.130616	0.228571	6.67611e-05	0.00219603	ENSG00000169291.cg25460143	-2.4695	-2.4695	-2.65836	-2.65836	Down regulated & Hypo methylated
cg25482786	45	ENSG00000224318	3	109707	197341	-1	NA	CHL1-AS2	-0.147399	0.0358646	-0.126929	0.277665	0.000683332	0.00899949	ENSG00000224318.cg25482786	-1.44533	-1.44533	-2.04578	-2.04578	Down regulated & Hypo methylated
cg25592977	61	ENSG00000154975	17	51630313	52160017	-1	56934	CA10	-0.223388	0.00933737	-0.0795139	0.44118	0.000695195	0.0091014	ENSG00000154975.cg25592977	-2.02978	-2.02978	-2.04089	-2.04089	Down regulated & Hypo methylated
cg25603277	505	ENSG00000049449	11	32090904	32105755	1	5954	RCN1	0.0617227	0.000708708	-0.162342	0.3114	0.000138563	0.00335477	ENSG00000049449.cg25603277	-3.14953	3.14953	-2.47434	-2.47434	Up regulated & Hypo methylated
cg25677394	19	ENSG00000196639	3	11137093	11263557	1	3269	HRH1	0.130573	0.000262338	0.12479	0.528445	0.000699793	0.00913918	ENSG00000196639.cg25677394	-3.58114	3.58114	-2.03909	2.03909	Up regulated & Hyper methylated
cg25696949	3351	ENSG00000135476	12	53268299	53293643	1	9700	ESPL1	0.112682	0.00909833	-0.0601356	0.815654	9.95758e-05	0.00276432	ENSG00000135476.cg25696949	-2.04104	2.04104	-2.55841	-2.55841	Up regulated & Hypo methylated
cg25738176	163	ENSG00000074370	17	3923870	3964464	-1	489	ATP2A3	-0.167368	2.26756e-05	-0.0876676	0.658234	5.7456e-05	0.00200861	ENSG00000074370.cg25738176	-4.64444	-4.64444	-2.6971	-2.6971	Down regulated & Hypo methylated
cg25739366	701	ENSG00000134817	11	57233577	57237314	-1	187	APLNR	-0.156104	0.0138189	-0.0708122	0.70022	3.93852e-05	0.00162588	ENSG00000134817.cg25739366	-1.85953	-1.85953	-2.78891	-2.78891	Down regulated & Hypo methylated
cg25791330	201	ENSG00000168309	3	58564117	58627610	-1	11170	FAM107A	-0.218527	0.0108084	-0.097508	0.587248	3.09924e-05	0.00142939	ENSG00000168309.cg25791330	-1.96624	-1.96624	-2.84485	-2.84485	Down regulated & Hypo methylated
cg25794153	276	ENSG00000101746	18	33851100	34224952	-1	8715	NOL4	-0.364279	0.0219108	-0.191402	0.187016	8.29773e-08	9.82597e-05	ENSG00000101746.cg25794153	-1.65934	-1.65934	-4.00762	-4.00762	Down regulated & Hypo methylated
cg25820699	18	ENSG00000166006	12	75040077	75209868	-1	3747	KCNC2	-0.177517	0.0287902	-0.154876	0.259052	0.000199456	0.0041721	ENSG00000166006.cg25820699	-1.54076	-1.54076	-2.37965	-2.37965	Down regulated & Hypo methylated
cg25827666	126	ENSG00000198400	1	156815640	156881850	1	4914	NTRK1	-0.149713	0.0456582	-0.0615445	0.718516	2.75316e-05	0.00134292	ENSG00000198400.cg25827666	-1.34048	-1.34048	-2.87195	-2.87195	Down regulated & Hypo methylated
cg25836061	2	ENSG00000093010	22	19941607	19969975	1	1312	COMT	0.0410402	0.0326892	-0.0762161	0.698784	3.98546e-05	0.00163635	ENSG00000093010.cg25836061	-1.4856	1.4856	-2.78612	-2.78612	Up regulated & Hypo methylated
cg25840824	3894	ENSG00000124225	20	57648392	57711536	-1	56937	PMEPA1	0.0968639	0.000282123	0.123621	0.677643	0.000135915	0.00331667	ENSG00000124225.cg25840824	-3.54956	3.54956	-2.4793	2.4793	Up regulated & Hyper methylated
cg25876227	35642	ENSG00000083307	8	101492439	101669726	1	79977	GRHL2	0.0750674	0.0400081	-0.0462925	0.835139	0.000556655	0.00790566	ENSG00000083307.cg25876227	-1.39785	1.39785	-2.10206	-2.10206	Up regulated & Hypo methylated
cg25899051	18051	ENSG00000132561	8	97868840	98036724	1	4147	MATN2	-0.121478	0.00763722	-0.0423751	0.78101	0.00021698	0.0043904	ENSG00000132561.cg25899051	-2.11706	-2.11706	-2.3575	-2.3575	Down regulated & Hypo methylated
cg25946681	2592	ENSG00000089159	12	120210439	120265771	-1	5829	PXN	0.0670588	3.07955e-05	-0.0368958	0.812188	0.000274164	0.00507453	ENSG00000089159.cg25946681	-4.51151	4.51151	-2.2946	-2.2946	Up regulated & Hypo methylated
cg25950739	518	ENSG00000198932	X	102651092	102659083	1	9737	GPRASP1	-0.102794	0.0399901	-0.166837	0.436751	1.9007e-06	0.000377982	ENSG00000198932.cg25950739	-1.39805	-1.39805	-3.42253	-3.42253	Down regulated & Hypo methylated
cg25951501	405	ENSG00000205045	17	35464249	35522379	-1	100506736	SLFN12L	-0.143473	0.0409808	-0.0528724	0.0675713	0.000506218	0.00744389	ENSG00000205045.cg25951501	-1.38742	-1.38742	-2.1282	-2.1282	Down regulated & Hypo methylated
cg25976257	39	ENSG00000056487	22	44881162	45010005	-1	112885	PHF21B	-0.21715	0.00680955	-0.162795	0.247656	3.06978e-05	0.00142115	ENSG00000056487.cg25976257	-2.16688	-2.16688	-2.84736	-2.84736	Down regulated & Hypo methylated
cg25994871	1484	ENSG00000091129	7	108147623	108456717	-1	4897	NRCAM	-0.197158	0.0420871	-0.0684892	0.810502	0.000288216	0.00523758	ENSG00000091129.cg25994871	-1.37585	-1.37585	-2.28087	-2.28087	Down regulated & Hypo methylated
cg26034811	59	ENSG00000185100	14	104724186	104747325	1	122622	ADSSL1	0.0825452	0.0251688	-0.0614132	0.798284	0.000121534	0.00310314	ENSG00000185100.cg26034811	-1.59914	1.59914	-2.5082	-2.5082	Up regulated & Hypo methylated
cg26077378	69	ENSG00000151789	3	21412218	22373321	-1	79750	ZNF385D	-0.221374	0.00981973	-0.232839	0.308804	2.63124e-07	0.000162473	ENSG00000151789.cg26077378	-2.0079	-2.0079	-3.78922	-3.78922	Down regulated & Hypo methylated
cg26097011	35	ENSG00000272143	13	102394630	102395703	1	NA	FGF14-AS2	-0.158672	0.00427743	-0.0935647	0.0810694	0.000106893	0.00288274	ENSG00000272143.cg26097011	-2.36882	-2.36882	-2.54019	-2.54019	Down regulated & Hypo methylated
cg26159541	84785	ENSG00000087495	20	59577509	59847711	1	116154	PHACTR3	0.254105	0.00202786	-0.0971702	0.608329	0.000208051	0.00428032	ENSG00000087495.cg26159541	-2.69296	2.69296	-2.36852	-2.36852	Up regulated & Hypo methylated
cg26162582	49	ENSG00000151079	12	4809176	4813412	1	NA	KCNA6	-0.247027	0.00974605	-0.214323	0.411912	8.21245e-06	0.000737968	ENSG00000151079.cg26162582	-2.01117	-2.01117	-3.13196	-3.13196	Down regulated & Hypo methylated
cg26173847	40	ENSG00000128594	7	128027071	128032107	-1	64101	LRRC4	-0.193555	0.0149572	-0.13685	0.446457	0.000339997	0.00579216	ENSG00000128594.cg26173847	-1.82515	-1.82515	-2.23716	-2.23716	Down regulated & Hypo methylated
cg26232187	109	ENSG00000140538	15	87859751	88256768	-1	4916	NTRK3	-0.197988	0.0225491	-0.125758	0.221419	0.000792221	0.00988316	ENSG00000140538.cg26232187	-1.64687	-1.64687	-2.0051	-2.0051	Down regulated & Hypo methylated
cg26272270	35	ENSG00000165995	10	18140677	18543557	1	783	CACNB2	-0.171915	0.00755452	-0.185344	0.28561	2.81919e-05	0.00135897	ENSG00000165995.cg26272270	-2.12179	-2.12179	-2.86679	-2.86679	Down regulated & Hypo methylated
cg26281453	0	ENSG00000073861	17	47733236	47746122	1	30009	TBX21	-0.171851	0.0447934	-0.175269	0.203402	0.000462071	0.00703259	ENSG00000073861.cg26281453	-1.34879	-1.34879	-2.15288	-2.15288	Down regulated & Hypo methylated
cg26301353	332	ENSG00000178171	2	130755435	130768134	1	205147	AMER3	-0.301425	0.0288442	-0.120475	0.323943	3.10784e-05	0.00143022	ENSG00000178171.cg26301353	-1.53994	-1.53994	-2.8446	-2.8446	Down regulated & Hypo methylated
cg26320895	50	ENSG00000130822	X	153669730	153689010	-1	139728	PNCK	0.265613	0.031457	-0.0866289	0.218069	0.000509139	0.00746702	ENSG00000130822.cg26320895	-1.50228	1.50228	-2.12685	-2.12685	Up regulated & Hypo methylated
cg26346562	78	ENSG00000185271	14	20425852	20436166	-1	123103	KLHL33	-0.195581	0.00254612	-0.06367	0.656925	3.92306e-05	0.00162215	ENSG00000185271.cg26346562	-2.59412	-2.59412	-2.78991	-2.78991	Down regulated & Hypo methylated
cg26358374	79	ENSG00000111199	12	109783085	109833401	-1	59341	TRPV4	0.0944222	0.0368616	-0.038375	0.828489	0.000475528	0.00716459	ENSG00000111199.cg26358374	-1.43343	1.43343	-2.14481	-2.14481	Up regulated & Hypo methylated
cg26428727	369	ENSG00000198400	1	156815640	156881850	1	4914	NTRK1	-0.149713	0.0456582	-0.0560203	0.111196	0.000661007	0.0088082	ENSG00000198400.cg26428727	-1.34048	-1.34048	-2.05511	-2.05511	Down regulated & Hypo methylated
cg26468693	2548	ENSG00000001617	3	50155045	50189075	1	6405	SEMA3F	0.062844	0.0199631	-0.0615594	0.704959	0.000510763	0.00748048	ENSG00000001617.cg26468693	-1.69977	1.69977	-2.12607	-2.12607	Up regulated & Hypo methylated
cg26488590	500	ENSG00000130827	X	154458281	154477779	1	55558	PLXNA3	0.076269	0.00287415	-0.0218448	0.874003	6.22391e-05	0.00210901	ENSG00000130827.cg26488590	-2.54149	2.54149	-2.67592	-2.67592	Up regulated & Hypo methylated
cg26493224	41	ENSG00000136114	13	52377167	52416373	-1	55901	THSD1	-0.0846961	0.0464695	-0.112317	0.620084	0.000115352	0.00301314	ENSG00000136114.cg26493224	-1.33283	-1.33283	-2.52098	-2.52098	Down regulated & Hypo methylated
cg26536401	1098	ENSG00000111665	12	6844793	6852066	-1	83461	CDCA3	0.0976848	0.0228889	-0.036776	0.819884	0.000595607	0.00824819	ENSG00000111665.cg26536401	-1.64037	1.64037	-2.08364	-2.08364	Up regulated & Hypo methylated
cg26552621	746	ENSG00000099622	19	1259384	1274880	1	1153	CIRBP	-0.0420633	0.0279171	-0.129846	0.517549	0.000132942	0.0032714	ENSG00000099622.cg26552621	-1.55413	-1.55413	-2.48527	-2.48527	Down regulated & Hypo methylated
cg26618703	216	ENSG00000239857	7	876554	896436	1	51608	GET4	0.085571	0.00649102	-0.0709469	0.51024	0.000621453	0.00846656	ENSG00000239857.cg26618703	-2.18769	2.18769	-2.07229	-2.07229	Up regulated & Hypo methylated
cg26646370	148	ENSG00000105251	19	4278601	4290724	1	56961	SHD	-0.222867	0.00720889	-0.202368	0.225789	1.20058e-06	0.000303276	ENSG00000105251.cg26646370	-2.14213	-2.14213	-3.51816	-3.51816	Down regulated & Hypo methylated
cg26682094	141	ENSG00000186094	1	48532854	50023954	-1	84871	AGBL4	-0.228265	9.87025e-05	-0.181282	0.192079	2.93356e-05	0.00139117	ENSG00000186094.cg26682094	-4.00567	-4.00567	-2.85662	-2.85662	Down regulated & Hypo methylated
cg26741280	372	ENSG00000108576	17	30194319	30236002	-1	6532	SLC6A4	-0.313337	0.00579078	-0.0546442	0.184998	8.05459e-05	0.00243784	ENSG00000108576.cg26741280	-2.23726	-2.23726	-2.613	-2.613	Down regulated & Hypo methylated
cg26763877	186	ENSG00000183117	8	2935353	4994972	-1	64478	CSMD1	-0.16381	0.0386598	-0.145239	0.368941	1.01005e-05	0.000811247	ENSG00000183117.cg26763877	-1.41274	-1.41274	-3.09085	-3.09085	Down regulated & Hypo methylated
cg26786407	3094	ENSG00000162591	1	3487951	3611508	-1	1953	MEGF6	0.117066	0.000898782	-0.0817766	0.731731	0.000618698	0.00844202	ENSG00000162591.cg26786407	-3.04635	3.04635	-2.07355	-2.07355	Up regulated & Hypo methylated
cg26796407	62746	ENSG00000077157	1	202348699	202592706	1	4660	PPP1R12B	-0.0705288	0.0422905	-0.0183658	0.887275	0.000685658	0.009017	ENSG00000077157.cg26796407	-1.37376	-1.37376	-2.04494	-2.04494	Down regulated & Hypo methylated
cg26820118	37	ENSG00000174469	7	146116002	148420998	1	26047	CNTNAP2	0.210567	0.0207959	-0.0524174	0.0620421	8.27837e-05	0.00247765	ENSG00000174469.cg26820118	-1.68202	1.68202	-2.60596	-2.60596	Up regulated & Hypo methylated
cg26866482	19	ENSG00000139352	12	102957674	102960513	1	429	ASCL1	-0.182223	0.0219351	-0.180303	0.291444	0.00065892	0.00878932	ENSG00000139352.cg26866482	-1.65886	-1.65886	-2.05604	-2.05604	Down regulated & Hypo methylated
cg26875877	15154	ENSG00000183840	2	132416805	132646582	1	2863	GPR39	0.0925511	0.0313392	-0.0879428	0.629795	0.000113214	0.0029831	ENSG00000183840.cg26875877	-1.50391	1.50391	-2.52533	-2.52533	Up regulated & Hypo methylated
cg26896572	131	ENSG00000114405	3	62318973	62336213	1	57415	C3orf14	-0.0814475	0.0249718	-0.127315	0.232496	2.79619e-05	0.00135312	ENSG00000114405.cg26896572	-1.60255	-1.60255	-2.86866	-2.86866	Down regulated & Hypo methylated
cg27028555	150	ENSG00000151702	11	128686535	128813267	1	2313	FLI1	-0.109214	0.0383397	-0.181064	0.24464	0.000243014	0.00471399	ENSG00000151702.cg27028555	-1.41635	-1.41635	-2.32661	-2.32661	Down regulated & Hypo methylated
cg27031484	17981	ENSG00000186591	7	129830732	129952960	-1	7328	UBE2H	0.0428281	0.0017297	-0.0777819	0.759268	0.000800732	0.0099502	ENSG00000186591.cg27031484	-2.76203	2.76203	-2.00217	-2.00217	Up regulated & Hypo methylated
cg27050987	998	ENSG00000138185	10	95711779	95877266	1	953	ENTPD1	-0.060929	0.0198369	-0.135834	0.278637	0.000106929	0.00288323	ENSG00000138185.cg27050987	-1.70253	-1.70253	-2.54012	-2.54012	Down regulated & Hypo methylated
cg27098804	4241	ENSG00000013725	11	60971680	61020377	1	923	CD6	-0.151183	0.0284502	-0.0869743	0.52425	0.000774642	0.00974827	ENSG00000013725.cg27098804	-1.54591	-1.54591	-2.01107	-2.01107	Down regulated & Hypo methylated
cg27142656	957	ENSG00000206150	14	21032818	21034807	-1	440163	RNASE13	-0.169797	0.0268573	-0.0425332	0.80708	0.00026299	0.0049494	ENSG00000206150.cg27142656	-1.57094	-1.57094	-2.30545	-2.30545	Down regulated & Hypo methylated
cg27154343	30	ENSG00000166006	12	75040077	75209868	-1	3747	KCNC2	-0.177517	0.0287902	-0.202645	0.390548	2.05009e-05	0.0011475	ENSG00000166006.cg27154343	-1.54076	-1.54076	-2.94025	-2.94025	Down regulated & Hypo methylated
cg27174861	758	ENSG00000142949	1	43525187	43623666	1	5792	PTPRF	0.0465571	0.0366066	-0.0270408	0.883833	0.000705244	0.00918713	ENSG00000142949.cg27174861	-1.43644	1.43644	-2.03682	-2.03682	Up regulated & Hypo methylated
cg27213352	35	ENSG00000181291	17	34579487	34639318	1	124842	TMEM132E	-0.16458	0.0186085	-0.13221	0.131283	6.38192e-06	0.000651904	ENSG00000181291.cg27213352	-1.73029	-1.73029	-3.18582	-3.18582	Down regulated & Hypo methylated
cg27226043	61	ENSG00000244242	11	1732406	1750595	-1	402778	IFITM10	0.204241	3.90413e-06	-0.130049	0.208544	5.57537e-06	0.000610967	ENSG00000244242.cg27226043	-5.40848	5.40848	-3.21398	-3.21398	Up regulated & Hypo methylated
cg27274446	51	ENSG00000009950	7	73593194	73624543	-1	51085	MLXIPL	-0.196316	0.038696	-0.0789162	0.708444	0.000251539	0.00481927	ENSG00000009950.cg27274446	-1.41233	-1.41233	-2.31702	-2.31702	Down regulated & Hypo methylated
cg27404023	30	ENSG00000144290	2	161424332	161985282	1	57282	SLC4A10	-0.30411	0.0283857	-0.146566	0.28526	4.59092e-06	0.000559879	ENSG00000144290.cg27404023	-1.5469	-1.5469	-3.25191	-3.25191	Down regulated & Hypo methylated
cg27490128	84	ENSG00000204475	6	31588895	31593006	-1	259197	NCR3	-0.196271	0.0485069	-0.0388523	0.855705	0.000131057	0.00324602	ENSG00000204475.cg27490128	-1.3142	-1.3142	-2.48865	-2.48865	Down regulated & Hypo methylated
cg27534599	795	ENSG00000093072	22	17178790	17258235	-1	51816	ADA2	-0.117777	0.0232417	-0.122706	0.525773	0.000121158	0.00309764	ENSG00000093072.cg27534599	-1.63373	-1.63373	-2.50897	-2.50897	Down regulated & Hypo methylated
cg27539214	46	ENSG00000124067	16	67943474	67969601	-1	6560	SLC12A4	0.0511546	0.000513465	-0.0458935	0.721442	0.000499553	0.0073812	ENSG00000124067.cg27539214	-3.28949	3.28949	-2.13187	-2.13187	Up regulated & Hypo methylated
cg27565450	0	ENSG00000131264	X	73447254	73455245	1	1046	CDX4	0.0204273	0.0118898	-0.15661	0.376752	1.38949e-06	0.000326303	ENSG00000131264.cg27565450	-1.92483	1.92483	-3.48638	-3.48638	Up regulated & Hypo methylated
cg27567922	228	ENSG00000145113	3	195746765	195811973	-1	4585	MUC4	0.216918	0.00967477	-0.0563508	0.851325	0.000567447	0.00800274	ENSG00000145113.cg27567922	-2.01436	2.01436	-2.09676	-2.09676	Up regulated & Hypo methylated
cg27573591	477	ENSG00000128594	7	128027071	128032107	-1	64101	LRRC4	-0.193555	0.0149572	-0.115098	0.350503	0.000684177	0.00900544	ENSG00000128594.cg27573591	-1.82515	-1.82515	-2.0455	-2.0455	Down regulated & Hypo methylated
cg27594756	36	ENSG00000162669	1	91260766	91404856	-1	164045	HFM1	-0.171072	0.0357753	-0.180945	0.190757	6.43308e-05	0.00215002	ENSG00000162669.cg27594756	-1.44642	-1.44642	-2.66756	-2.66756	Down regulated & Hypo methylated
cg27600205	52	ENSG00000138650	4	133149294	133208606	1	57575	PCDH10	-0.18298	0.0341795	-0.192367	0.351389	8.60574e-06	0.000754187	ENSG00000138650.cg27600205	-1.46623	-1.46623	-3.12252	-3.12252	Down regulated & Hypo methylated
cg27653134	798	ENSG00000166535	12	8822621	8887001	1	144568	A2ML1	0.479875	0.000253096	0.125464	0.706783	0.000132039	0.00326026	ENSG00000166535.cg27653134	-3.59672	3.59672	-2.48675	2.48675	Up regulated & Hyper methylated

## Sheet: Subtype II
probeID	distance_TSS	ensembl_gene_id	chromosome_name	start_position	end_position	strand	entrezgene_id	external_gene_name	logFC	FDR	diffmean.g1.g2	diffmean.g2.g1	p.value.g1.g2	p.value.adj.g1.g2	ID	geFDR	geFDR2	meFDR	meFDR2	starburst.status
cg00045753	88	ENSG00000119403	9	120855651	120894896	-1	26147	PHF19	-0.0474893	0.0287324	0.100496	0.770194	6.19738e-05	0.00402744	ENSG00000119403.cg00045753	-1.54163	-1.54163	-2.39497	2.39497	Down regulated & Hyper methylated
cg00274203	1781	ENSG00000135469	12	56266858	56270966	1	93058	COQ10A	0.0639777	0.00498948	0.0892244	0.707257	7.32909e-05	0.00452302	ENSG00000135469.cg00274203	-2.30194	2.30194	-2.34457	2.34457	Up regulated & Hyper methylated
cg00341950	62	ENSG00000174672	11	1389899	1462689	1	9024	BRSK2	0.512796	9.91261e-22	0.116737	0.82906	2.20115e-05	0.00194448	ENSG00000174672.cg00341950	-21.0038	21.0038	-2.7112	2.7112	Up regulated & Hyper methylated
cg00350405	17426	ENSG00000163166	2	127436207	127526886	-1	55677	IWS1	-0.0298024	0.0104021	0.088346	0.808192	0.000198764	0.00910557	ENSG00000163166.cg00350405	-1.98288	-1.98288	-2.04069	2.04069	Down regulated & Hyper methylated
cg00385596	18108	ENSG00000137492	11	76349956	76381132	-1	5612	THAP12	0.0385396	0.0372751	0.0656513	0.878272	7.80278e-07	0.000160856	ENSG00000137492.cg00385596	-1.42858	1.42858	-3.79356	3.79356	Up regulated & Hyper methylated
cg00540067	1215	ENSG00000163884	3	126342635	126357408	-1	28999	KLF15	0.280923	1.82512e-08	0.138666	0.681621	3.04942e-07	7.81696e-05	ENSG00000163884.cg00540067	-7.73871	7.73871	-4.10696	4.10696	Up regulated & Hyper methylated
cg00600617	1718	ENSG00000235142	6	106705334	106788148	-1	NA	LINC02532	0.340271	4.87329e-05	0.141009	0.629329	8.03773e-07	0.000164589	ENSG00000235142.cg00600617	-4.31218	4.31218	-3.7836	3.7836	Up regulated & Hyper methylated
cg00661855	2180	ENSG00000137274	6	3118374	3153578	1	670	BPHL	0.064961	0.00072026	0.0908116	0.729343	3.45759e-07	8.61315e-05	ENSG00000137274.cg00661855	-3.14251	3.14251	-4.06484	4.06484	Up regulated & Hyper methylated
cg00917156	170	ENSG00000140859	16	57758217	57863053	-1	3801	KIFC3	0.0981374	4.78004e-05	0.121564	0.557844	4.42584e-05	0.00317771	ENSG00000140859.cg00917156	-4.32057	4.32057	-2.49789	2.49789	Up regulated & Hyper methylated
cg01007589	7009	ENSG00000161609	19	49388219	49417990	1	147872	CCDC155	0.390222	0.00462241	0.128726	0.519049	1.98081e-05	0.00180433	ENSG00000161609.cg01007589	-2.33513	2.33513	-2.74368	2.74368	Up regulated & Hyper methylated
cg01034243	3789	ENSG00000213918	16	3611728	3680143	1	1773	DNASE1	0.136504	6.96909e-05	0.0668896	0.885488	8.23088e-05	0.00490993	ENSG00000213918.cg01034243	-4.15682	4.15682	-2.30892	2.30892	Up regulated & Hyper methylated
cg01157280	4721	ENSG00000124839	2	237574322	237601614	-1	64284	RAB17	0.103028	0.00263529	0.135641	0.511169	0.000179124	0.00848871	ENSG00000124839.cg01157280	-2.57917	2.57917	-2.07116	2.07116	Up regulated & Hyper methylated
cg01303372	931	ENSG00000151929	10	119651370	119677819	1	9531	BAG3	-0.0643053	0.0275539	-0.249171	0.41466	3.92487e-07	9.55174e-05	ENSG00000151929.cg01303372	-1.55982	-1.55982	-4.01992	-4.01992	Down regulated & Hypo methylated
cg01308827	428	ENSG00000105672	19	35641745	35644871	1	2116	ETV2	0.138313	0.00981968	-0.188189	0.145329	6.51913e-09	3.7457e-06	ENSG00000105672.cg01308827	-2.0079	2.0079	-5.42647	-5.42647	Up regulated & Hypo methylated
cg01413054	15258	ENSG00000135932	2	230712842	230821075	1	51719	CAB39	-0.0408148	0.0174498	-0.157771	0.291206	2.94745e-05	0.00239381	ENSG00000135932.cg01413054	-1.75821	-1.75821	-2.62091	-2.62091	Down regulated & Hypo methylated
cg01468623	221	ENSG00000049449	11	32090904	32105755	1	5954	RCN1	-0.0536591	0.0142662	-0.0349755	0.0826733	3.40993e-05	0.00265215	ENSG00000049449.cg01468623	-1.84569	-1.84569	-2.5764	-2.5764	Down regulated & Hypo methylated
cg01498700	1370	ENSG00000168928	16	75204103	75207161	-1	440387	CTRB2	0.972066	2.99214e-16	0.103554	0.798092	1.81785e-08	8.39758e-06	ENSG00000168928.cg01498700	-15.524	15.524	-5.07585	5.07585	Up regulated & Hyper methylated
cg01620611	191	ENSG00000179604	17	73283624	73312005	-1	23580	CDC42EP4	0.0461488	0.0337284	0.088281	0.328728	5.42812e-05	0.00366999	ENSG00000179604.cg01620611	-1.472	1.472	-2.43534	2.43534	Up regulated & Hyper methylated
cg01641371	3195	ENSG00000004139	17	28364356	28404049	1	23098	SARM1	0.0640126	0.00913121	0.0751382	0.390138	1.15991e-05	0.00121855	ENSG00000004139.cg01641371	-2.03947	2.03947	-2.91416	2.91416	Up regulated & Hyper methylated
cg01721754	72	ENSG00000007541	16	566995	584136	1	9091	PIGQ	0.073853	0.0127642	-0.0854904	0.174138	2.73584e-05	0.00227311	ENSG00000007541.cg01721754	-1.89401	1.89401	-2.64338	-2.64338	Up regulated & Hypo methylated
cg01723876	943	ENSG00000076864	1	21596215	21669363	-1	5909	RAP1GAP	0.13786	0.00010959	-0.0998046	0.276668	5.20539e-06	0.000669655	ENSG00000076864.cg01723876	-3.96023	3.96023	-3.17415	-3.17415	Up regulated & Hypo methylated
cg01843018	43937	ENSG00000106804	9	120952335	121050276	-1	727	C5	0.176415	5.18377e-07	0.113326	0.838868	7.72755e-08	2.67033e-05	ENSG00000106804.cg01843018	-6.28535	6.28535	-4.57343	4.57343	Up regulated & Hyper methylated
cg01845041	20920	ENSG00000144847	3	118900557	119146068	-1	152404	IGSF11	0.221065	0.00122382	0.129886	0.462326	1.34481e-06	0.000242941	ENSG00000144847.cg01845041	-2.91228	2.91228	-3.6145	3.6145	Up regulated & Hyper methylated
cg01993124	20516	ENSG00000166473	16	81100875	81220370	-1	114780	PKD1L2	-0.249355	0.0432023	0.0580534	0.835468	0.000102622	0.00575089	ENSG00000166473.cg01993124	-1.36449	-1.36449	-2.24027	2.24027	Down regulated & Hyper methylated
cg02106385	12035	ENSG00000092853	1	35720218	35769978	-1	63967	CLSPN	-0.140567	0.0415635	0.0752033	0.848893	4.10523e-06	0.000562239	ENSG00000092853.cg02106385	-1.38129	-1.38129	-3.25008	3.25008	Down regulated & Hyper methylated
cg02178032	203	ENSG00000154316	8	11339637	11368452	1	NA	TDH	0.517064	2.77363e-09	0.0479907	0.890997	3.65095e-06	0.000517391	ENSG00000154316.cg02178032	-8.55695	8.55695	-3.28618	3.28618	Up regulated & Hyper methylated
cg02181287	7061	ENSG00000009830	14	77274956	77320884	-1	29954	POMT2	0.0358625	0.0415635	0.0731352	0.787957	3.05061e-05	0.00245379	ENSG00000009830.cg02181287	-1.38129	1.38129	-2.61016	2.61016	Up regulated & Hyper methylated
cg02276973	1050	ENSG00000140548	15	90001324	90082206	1	374655	ZNF710	0.0539071	0.0173083	0.0835218	0.890853	1.40462e-11	3.54251e-08	ENSG00000140548.cg02276973	-1.76174	1.76174	-7.45069	7.45069	Up regulated & Hyper methylated
cg02371802	1869	ENSG00000213918	16	3611728	3680143	1	1773	DNASE1	0.136504	6.96909e-05	0.0921881	0.801427	9.88476e-06	0.00108382	ENSG00000213918.cg02371802	-4.15682	4.15682	-2.96504	2.96504	Up regulated & Hyper methylated
cg02397720	2149	ENSG00000124839	2	237574322	237601614	-1	64284	RAB17	0.103028	0.00263529	-0.155	0.367389	0.000103298	0.00577427	ENSG00000124839.cg02397720	-2.57917	2.57917	-2.2385	-2.2385	Up regulated & Hypo methylated
cg02466246	247	ENSG00000004139	17	28364356	28404049	1	23098	SARM1	0.0640126	0.00913121	0.0482881	0.187424	0.000194325	0.00897517	ENSG00000004139.cg02466246	-2.03947	2.03947	-2.04696	2.04696	Up regulated & Hyper methylated
cg02507296	29	ENSG00000269609	10	102449816	102461106	1	NA	RPARP-AS1	0.0699451	0.0450496	0.0726673	0.377836	3.3986e-05	0.00264612	ENSG00000269609.cg02507296	-1.34631	1.34631	-2.57739	2.57739	Up regulated & Hyper methylated
cg02644867	107	ENSG00000099622	19	1259384	1274880	1	1153	CIRBP	0.0646838	9.75165e-05	0.117584	0.585203	0.00019131	0.00888069	ENSG00000099622.cg02644867	-4.01092	4.01092	-2.05155	2.05155	Up regulated & Hyper methylated
cg02842158	33	ENSG00000100258	22	50502949	50507702	-1	91289	LMF2	0.0833916	0.000522191	0.107308	0.858023	7.31715e-12	2.17949e-08	ENSG00000100258.cg02842158	-3.28217	3.28217	-7.66165	7.66165	Up regulated & Hyper methylated
cg02856026	5602	ENSG00000142789	1	22001657	22012542	1	10136	CELA3A	0.977274	3.40606e-16	0.107095	0.73845	8.27413e-08	2.831e-05	ENSG00000142789.cg02856026	-15.4677	15.4677	-4.54806	4.54806	Up regulated & Hyper methylated
cg02896318	338	ENSG00000179403	1	1434861	1442882	1	64856	VWA1	0.0626647	0.0372751	-0.0884665	0.16696	4.07816e-06	0.000559479	ENSG00000179403.cg02896318	-1.42858	1.42858	-3.25222	-3.25222	Up regulated & Hypo methylated
cg03122532	44	ENSG00000157551	21	38155549	38307357	1	3772	KCNJ15	0.220147	0.0032216	0.143524	0.565046	1.38443e-05	0.00138962	ENSG00000157551.cg03122532	-2.49193	2.49193	-2.8571	2.8571	Up regulated & Hyper methylated
cg03393966	103	ENSG00000105655	19	18434388	18438167	-1	51477	ISYNA1	0.134946	6.54783e-05	-0.054785	0.0943436	9.12773e-07	0.000180661	ENSG00000105655.cg03393966	-4.1839	4.1839	-3.74313	-3.74313	Up regulated & Hypo methylated
cg03476007	141	ENSG00000109452	4	142023160	142847432	-1	8821	INPP4B	-0.100273	0.0133417	0.105384	0.372302	8.54851e-05	0.00503996	ENSG00000109452.cg03476007	-1.87479	-1.87479	-2.29757	2.29757	Down regulated & Hyper methylated
cg03546687	192	ENSG00000167964	16	2140803	2154165	1	25837	RAB26	0.162955	0.0197168	0.0952856	0.504573	1.28398e-06	0.000235418	ENSG00000167964.cg03546687	-1.70516	1.70516	-3.62816	3.62816	Up regulated & Hyper methylated
cg03585823	74	ENSG00000198417	16	56657731	56660698	1	4494	MT1F	0.205115	2.34598e-09	0.14017	0.792011	1.42214e-08	6.96735e-06	ENSG00000198417.cg03585823	-8.62968	8.62968	-5.15693	5.15693	Up regulated & Hyper methylated
cg03693099	462	ENSG00000170835	9	133061978	133071861	1	1056	CEL	0.881861	2.41819e-17	0.104455	0.751125	7.14662e-06	0.000854834	ENSG00000170835.cg03693099	-16.6165	16.6165	-3.06812	3.06812	Up regulated & Hyper methylated
cg03718025	9521	ENSG00000141401	18	11981025	12030877	1	3613	IMPA2	0.175483	1.68362e-07	0.103186	0.826603	6.48176e-09	3.73855e-06	ENSG00000141401.cg03718025	-6.77376	6.77376	-5.4273	5.4273	Up regulated & Hyper methylated
cg04071104	153	ENSG00000016391	3	53812335	53846419	-1	55349	CHDH	0.0946142	0.00956417	0.1965	0.671154	2.24563e-06	0.000356033	ENSG00000016391.cg04071104	-2.01935	2.01935	-3.44851	3.44851	Up regulated & Hyper methylated
cg04218760	118	ENSG00000187783	10	44911316	44937010	1	643236	TMEM72	0.622756	1.00039e-14	0.0839033	0.375501	0.000170697	0.00821117	ENSG00000187783.cg04218760	-13.9998	13.9998	-2.0856	2.0856	Up regulated & Hyper methylated
cg04273148	992	ENSG00000140859	16	57758217	57863053	-1	3801	KIFC3	0.0981374	4.78004e-05	0.159387	0.725233	3.23624e-08	1.3293e-05	ENSG00000140859.cg04273148	-4.32057	4.32057	-4.87638	4.87638	Up regulated & Hyper methylated
cg04413148	148	ENSG00000141086	16	67927640	67932365	-1	1506	CTRL	0.827141	1.08372e-15	0.107849	0.815034	1.54721e-07	4.60571e-05	ENSG00000141086.cg04413148	-14.9651	14.9651	-4.3367	4.3367	Up regulated & Hyper methylated
cg04416898	915	ENSG00000171604	5	139647299	139683882	1	51523	CXXC5	0.0552822	0.021551	0.109365	0.341591	4.32716e-06	0.000585389	ENSG00000171604.cg04416898	-1.66653	1.66653	-3.23256	3.23256	Up regulated & Hyper methylated
cg04465078	8358	ENSG00000072864	16	15643267	15726353	1	54820	NDE1	-0.0899554	0.00258993	-0.138859	0.293105	3.18083e-05	0.00252649	ENSG00000072864.cg04465078	-2.58671	-2.58671	-2.59748	-2.59748	Down regulated & Hypo methylated
cg04511534	499	ENSG00000167741	17	4556927	4560818	-1	124975	GGT6	0.210917	2.65974e-05	0.125294	0.590126	0.000106493	0.00590428	ENSG00000167741.cg04511534	-4.57516	4.57516	-2.22883	2.22883	Up regulated & Hyper methylated
cg04513125	367	ENSG00000263155	15	57591904	57685364	1	100820829	MYZAP	0.114275	0.0290546	0.100997	0.749994	0.000155172	0.00769437	ENSG00000263155.cg04513125	-1.53679	1.53679	-2.11383	2.11383	Up regulated & Hyper methylated
cg04562755	1247	ENSG00000079739	1	63593411	63660245	1	5236	PGM1	0.0576126	0.00492537	0.0986441	0.885866	2.02156e-12	8.93849e-09	ENSG00000079739.cg04562755	-2.30756	2.30756	-8.04874	8.04874	Up regulated & Hyper methylated
cg04682699	3852	ENSG00000188338	3	50205246	50221486	1	10991	SLC38A3	0.615603	2.06811e-18	0.160712	0.684814	2.38504e-07	6.46546e-05	ENSG00000188338.cg04682699	-17.6844	17.6844	-4.1894	4.1894	Up regulated & Hyper methylated
cg04897900	6299	ENSG00000197415	3	157259742	157533619	-1	79674	VEPH1	0.285984	4.67947e-08	0.0884007	0.7931	4.19007e-05	0.00306384	ENSG00000197415.cg04897900	-7.3298	7.3298	-2.51373	2.51373	Up regulated & Hyper methylated
cg05152503	11	ENSG00000101306	20	31819308	31834689	1	85366	MYLK2	0.645056	2.98081e-21	0.0908245	0.696715	2.26863e-07	6.22637e-05	ENSG00000101306.cg05152503	-20.5257	20.5257	-4.20576	4.20576	Up regulated & Hyper methylated
cg05160197	16130	ENSG00000163485	1	203090654	203167405	1	134	ADORA1	0.249097	1.63809e-07	0.0804792	0.346725	2.09773e-05	0.00188223	ENSG00000163485.cg05160197	-6.78566	6.78566	-2.72533	2.72533	Up regulated & Hyper methylated
cg05186455	85	ENSG00000188488	14	94561442	94593118	1	5104	SERPINA5	0.26919	4.7636e-07	0.146531	0.559218	0.000120615	0.00645361	ENSG00000188488.cg05186455	-6.32207	6.32207	-2.1902	2.1902	Up regulated & Hyper methylated
cg05186455	90	ENSG00000100665	14	94561442	94569913	1	5267	SERPINA4	0.190932	0.0048927	0.146531	0.559218	0.000120615	0.00645361	ENSG00000100665.cg05186455	-2.31045	2.31045	-2.1902	2.1902	Up regulated & Hyper methylated
cg05274606	21300	ENSG00000166473	16	81100875	81220370	-1	114780	PKD1L2	-0.249355	0.0432023	0.059785	0.859837	1.53123e-05	0.00150007	ENSG00000166473.cg05274606	-1.36449	-1.36449	-2.82389	2.82389	Down regulated & Hyper methylated
cg05349077	1600	ENSG00000007541	16	566995	584136	1	9091	PIGQ	0.073853	0.0127642	0.160809	0.889142	5.02494e-12	1.59456e-08	ENSG00000007541.cg05349077	-1.89401	1.89401	-7.79736	7.79736	Up regulated & Hyper methylated
cg05371506	567	ENSG00000117472	1	46175073	46185962	1	10103	TSPAN1	-0.178372	0.00480135	-0.120499	0.502267	7.49557e-05	0.00459784	ENSG00000117472.cg05371506	-2.31864	-2.31864	-2.33745	-2.33745	Down regulated & Hypo methylated
cg05413282	2426	ENSG00000010438	9	33750466	33799231	1	5646	PRSS3	0.306692	2.20904e-05	0.155578	0.77397	1.90374e-06	0.00031417	ENSG00000010438.cg05413282	-4.6558	4.6558	-3.50284	3.50284	Up regulated & Hyper methylated
cg05807722	1394	ENSG00000124074	16	67662945	67667265	-1	84080	ENKD1	0.109453	0.000668052	0.0728467	0.875119	6.80978e-09	3.89426e-06	ENSG00000124074.cg05807722	-3.17519	3.17519	-5.40957	5.40957	Up regulated & Hyper methylated
cg05940703	106	ENSG00000174326	17	7041630	7043923	-1	162515	SLC16A11	0.210063	0.00161188	-0.0310316	0.124155	9.32578e-05	0.0053719	ENSG00000174326.cg05940703	-2.79267	2.79267	-2.26987	-2.26987	Up regulated & Hypo methylated
cg05999324	11041	ENSG00000150593	10	110871795	110900006	1	27250	PDCD4	0.100777	6.42888e-06	0.136519	0.729058	8.49527e-07	0.000171642	ENSG00000150593.cg05999324	-5.19187	5.19187	-3.76538	3.76538	Up regulated & Hyper methylated
cg06048750	1434	ENSG00000067082	10	3775996	3785281	-1	1316	KLF6	-0.055957	0.0191637	-0.143174	0.443866	3.50934e-06	0.00050146	ENSG00000067082.cg06048750	-1.71752	-1.71752	-3.29976	-3.29976	Down regulated & Hypo methylated
cg06117133	352	ENSG00000141086	16	67927640	67932365	-1	1506	CTRL	0.827141	1.08372e-15	0.0718503	0.876213	9.13557e-12	2.55532e-08	ENSG00000141086.cg06117133	-14.9651	14.9651	-7.59255	7.59255	Up regulated & Hyper methylated
cg06170425	59	ENSG00000162104	16	3953387	4116442	-1	115	ADCY9	0.0608966	0.00918186	0.0537629	0.892554	5.98969e-08	2.1767e-05	ENSG00000162104.cg06170425	-2.03707	2.03707	-4.6622	4.6622	Up regulated & Hyper methylated
cg06193232	3271	ENSG00000178607	17	64039142	64130819	-1	2081	ERN1	0.0614123	0.0333987	0.116659	0.52444	9.16606e-05	0.00529789	ENSG00000178607.cg06193232	-1.47627	1.47627	-2.2759	2.2759	Up regulated & Hyper methylated
cg06266582	1100	ENSG00000149823	11	65089324	65111862	1	738	VPS51	0.0757817	6.30761e-05	0.15923	0.636151	1.70737e-06	0.000289034	ENSG00000149823.cg06266582	-4.20013	4.20013	-3.53905	3.53905	Up regulated & Hyper methylated
cg06439589	111	ENSG00000180879	X	153793516	153798499	1	6748	SSR4	0.0889012	5.40158e-05	0.0873932	0.774029	3.77591e-05	0.00284489	ENSG00000180879.cg06439589	-4.26748	4.26748	-2.54593	2.54593	Up regulated & Hyper methylated
cg06567290	31	ENSG00000137700	11	119024114	119030906	-1	2542	SLC37A4	0.0826993	0.00102489	0.114396	0.431655	0.000158331	0.00779935	ENSG00000137700.cg06567290	-2.98932	2.98932	-2.10794	2.10794	Up regulated & Hyper methylated
cg06584433	213	ENSG00000138161	10	122832158	122846175	-1	50624	CUZD1	0.735716	8.34528e-22	0.128342	0.819598	1.04309e-07	3.41261e-05	ENSG00000138161.cg06584433	-21.0786	21.0786	-4.46691	4.46691	Up regulated & Hyper methylated
cg06590173	3171	ENSG00000167460	19	16067021	16103002	1	7171	TPM4	-0.0454862	0.00854194	-0.158714	0.214221	9.74228e-08	3.24541e-05	ENSG00000167460.cg06590173	-2.06844	-2.06844	-4.48873	-4.48873	Down regulated & Hypo methylated
cg06616014	7487	ENSG00000164049	3	48372219	48401259	1	285231	FBXW12	0.543406	1.40625e-10	0.131367	0.837635	4.95504e-12	1.58272e-08	ENSG00000164049.cg06616014	-9.85194	9.85194	-7.8006	7.8006	Up regulated & Hyper methylated
cg06625077	60	ENSG00000141086	16	67927640	67932365	-1	1506	CTRL	0.827141	1.08372e-15	0.0926862	0.831822	4.43457e-12	1.45475e-08	ENSG00000141086.cg06625077	-14.9651	14.9651	-7.83721	7.83721	Up regulated & Hyper methylated
cg06776256	12	ENSG00000013588	12	12890782	12917937	1	9052	GPRC5A	-0.123631	0.033548	0.0485122	0.208742	0.000186298	0.00871388	ENSG00000013588.cg06776256	-1.47433	-1.47433	-2.05979	2.05979	Down regulated & Hyper methylated
cg06896529	5	ENSG00000153815	16	81445170	81711762	1	80790	CMIP	-0.0472597	0.00676962	0.0802057	0.827691	4.54447e-05	0.00323187	ENSG00000153815.cg06896529	-2.16944	-2.16944	-2.49055	2.49055	Down regulated & Hyper methylated
cg07126235	18404	ENSG00000112659	6	43182184	43224587	1	23113	CUL9	0.0358973	0.0440507	-0.122569	0.178793	7.16706e-08	2.51969e-05	ENSG00000112659.cg07126235	-1.35605	1.35605	-4.59865	-4.59865	Up regulated & Hypo methylated
cg07187971	92500	ENSG00000081913	18	62715541	62980433	1	23239	PHLPP1	0.0554152	0.0404736	0.0663407	0.844446	2.01858e-05	0.00182906	ENSG00000081913.cg07187971	-1.39283	1.39283	-2.73777	2.73777	Up regulated & Hyper methylated
cg07252933	583	ENSG00000262179	6	44216926	44218234	1	101929726	MYMX	0.445643	2.18822e-09	0.0856062	0.724119	8.82991e-05	0.00515144	ENSG00000262179.cg07252933	-8.65991	8.65991	-2.28807	2.28807	Up regulated & Hyper methylated
cg07317602	169	ENSG00000142789	1	22001657	22012542	1	10136	CELA3A	0.977274	3.40606e-16	0.220545	0.745282	2.10365e-12	9.08597e-09	ENSG00000142789.cg07317602	-15.4677	15.4677	-8.04163	8.04163	Up regulated & Hyper methylated
cg07326665	293	ENSG00000185615	16	283152	287215	1	64714	PDIA2	0.722479	2.99851e-18	0.0745413	0.870418	6.51055e-05	0.00416036	ENSG00000185615.cg07326665	-17.5231	17.5231	-2.38087	2.38087	Up regulated & Hyper methylated
cg07372195	11851	ENSG00000154265	17	69244311	69327244	-1	23461	ABCA5	0.086159	0.00401869	0.0664283	0.887708	1.69627e-06	0.000287656	ENSG00000154265.cg07372195	-2.39592	2.39592	-3.54113	3.54113	Up regulated & Hyper methylated
cg07421737	113	ENSG00000110719	11	68039025	68050895	1	10312	TCIRG1	0.0866893	0.0104589	0.101475	0.809517	2.2732e-07	6.23257e-05	ENSG00000110719.cg07421737	-1.98052	1.98052	-4.20533	4.20533	Up regulated & Hyper methylated
cg07713361	64	ENSG00000100342	22	36253010	36267530	1	8542	APOL1	-0.0823369	0.0359906	-0.0873159	0.16775	7.04536e-06	0.000844802	ENSG00000100342.cg07713361	-1.44381	-1.44381	-3.07324	-3.07324	Down regulated & Hypo methylated
cg07735851	3566	ENSG00000213918	16	3611728	3680143	1	1773	DNASE1	0.136504	6.96909e-05	0.148881	0.76828	2.20931e-09	1.62097e-06	ENSG00000213918.cg07735851	-4.15682	4.15682	-5.79022	5.79022	Up regulated & Hyper methylated
cg07737566	3	ENSG00000106070	7	50590063	50793462	-1	2887	GRB10	0.114072	1.32699e-05	0.124989	0.691286	1.11324e-06	0.000211273	ENSG00000106070.cg07737566	-4.87713	4.87713	-3.67516	3.67516	Up regulated & Hyper methylated
cg07962620	7095	ENSG00000168118	1	229271062	229305894	1	5867	RAB4A	0.0459717	0.00216662	0.0500079	0.869045	6.26357e-05	0.00405681	ENSG00000168118.cg07962620	-2.66422	2.66422	-2.39182	2.39182	Up regulated & Hyper methylated
cg08091601	17706	ENSG00000100129	22	37848868	37889407	1	51386	EIF3L	0.0485312	0.0384056	0.137546	0.703379	4.88656e-06	0.000639139	ENSG00000100129.cg08091601	-1.4156	1.4156	-3.1944	3.1944	Up regulated & Hyper methylated
cg08171336	688	ENSG00000104529	8	143579697	143599541	-1	1936	EEF1D	0.0567045	0.00662085	0.0557366	0.862357	9.81996e-06	0.00107989	ENSG00000104529.cg08171336	-2.17909	2.17909	-2.96662	2.96662	Up regulated & Hyper methylated
cg08190844	1056	ENSG00000162065	16	2475051	2509560	1	57465	TBC1D24	0.0851005	4.57301e-08	0.13271	0.559451	1.66289e-05	0.00159241	ENSG00000162065.cg08190844	-7.3398	7.3398	-2.79794	2.79794	Up regulated & Hyper methylated
cg08244181	2667	ENSG00000091704	7	130380339	130388114	1	1357	CPA1	0.953595	6.97072e-15	0.12573	0.761707	1.93358e-05	0.00177061	ENSG00000091704.cg08244181	-14.1567	14.1567	-2.75188	2.75188	Up regulated & Hyper methylated
cg08411235	26048	ENSG00000110436	11	35251205	35420063	-1	6506	SLC1A2	0.496287	1.27015e-12	0.133953	0.488515	0.000108247	0.00597673	ENSG00000110436.cg08411235	-11.8961	11.8961	-2.22354	2.22354	Up regulated & Hyper methylated
cg08415592	81	ENSG00000100342	22	36253010	36267530	1	8542	APOL1	-0.0823369	0.0359906	-0.154834	0.356632	1.68121e-05	0.00160615	ENSG00000100342.cg08415592	-1.44381	-1.44381	-2.79421	-2.79421	Down regulated & Hypo methylated
cg08441822	116	ENSG00000166035	15	58410569	58569844	1	3990	LIPC	0.204471	0.0011119	0.136476	0.645724	2.10136e-05	0.00188374	ENSG00000166035.cg08441822	-2.95393	2.95393	-2.72498	2.72498	Up regulated & Hyper methylated
cg08471734	3537	ENSG00000215704	1	15465909	15491395	1	51032	CELA2B	1.04087	5.45592e-24	0.0288897	0.957447	7.50725e-07	0.000156365	ENSG00000215704.cg08471734	-23.2631	23.2631	-3.80586	3.80586	Up regulated & Hyper methylated
cg08790319	1431	ENSG00000167964	16	2140803	2154165	1	25837	RAB26	0.162955	0.0197168	0.0792098	0.391409	0.000118708	0.00637686	ENSG00000167964.cg08790319	-1.70516	1.70516	-2.19539	2.19539	Up regulated & Hyper methylated
cg08802358	605	ENSG00000160867	5	177086905	177098144	1	2264	FGFR4	0.145106	0.0101282	0.127136	0.754358	3.81585e-08	1.52105e-05	ENSG00000160867.cg08802358	-1.99447	1.99447	-4.81786	4.81786	Up regulated & Hyper methylated
cg08936501	6763	ENSG00000134258	1	117143587	117210960	-1	79679	VTCN1	0.223228	0.000294979	0.129532	0.731636	4.1267e-05	0.00303111	ENSG00000134258.cg08936501	-3.53021	3.53021	-2.5184	2.5184	Up regulated & Hyper methylated
cg09155881	402	ENSG00000182329	2	202073255	202205188	1	100652824	KIAA2012	-0.150295	0.0315766	0.166775	0.631511	3.09882e-08	1.28372e-05	ENSG00000182329.cg09155881	-1.50063	-1.50063	-4.89153	4.89153	Down regulated & Hyper methylated
cg09219093	65	ENSG00000090539	3	184380073	184390736	1	8646	CHRD	0.0932277	0.00210697	-0.0947722	0.270454	0.000185147	0.00867571	ENSG00000090539.cg09219093	-2.67634	2.67634	-2.06169	-2.06169	Up regulated & Hypo methylated
cg09326087	7484	ENSG00000163050	1	226897536	226987545	1	56997	COQ8A	0.132171	2.39137e-09	0.120093	0.826068	9.00455e-10	8.15637e-07	ENSG00000163050.cg09326087	-8.62135	8.62135	-6.0885	6.0885	Up regulated & Hyper methylated
cg09396895	185	ENSG00000070882	7	24796540	24981634	-1	26031	OSBPL3	-0.100594	0.00253098	-0.0723387	0.125767	3.88819e-07	9.48148e-05	ENSG00000070882.cg09396895	-2.59671	-2.59671	-4.02312	-4.02312	Down regulated & Hypo methylated
cg09399801	29583	ENSG00000215252	15	34525207	34588503	-1	440270	GOLGA8B	0.160592	0.00544321	0.0826759	0.845094	0.000182799	0.00860242	ENSG00000215252.cg09399801	-2.26415	2.26415	-2.06538	2.06538	Up regulated & Hyper methylated
cg09427718	11364	ENSG00000109819	4	23755041	23904089	-1	10891	PPARGC1A	0.181938	0.0047364	0.0716224	0.829209	8.63184e-06	0.000982618	ENSG00000109819.cg09427718	-2.32455	2.32455	-3.00762	3.00762	Up regulated & Hyper methylated
cg09467345	26	ENSG00000101306	20	31819308	31834689	1	85366	MYLK2	0.645056	2.98081e-21	0.0997323	0.739228	1.77605e-07	5.1286e-05	ENSG00000101306.cg09467345	-20.5257	20.5257	-4.29	4.29	Up regulated & Hyper methylated
cg09632858	6742	ENSG00000155666	16	27203495	27221768	1	79831	KDM8	0.0979988	1.89944e-05	0.102349	0.900143	1.2176e-13	2.09274e-09	ENSG00000155666.cg09632858	-4.72137	4.72137	-8.67928	8.67928	Up regulated & Hyper methylated
cg09679642	513	ENSG00000185624	17	81843161	81860624	-1	5034	P4HB	0.0725459	2.77019e-05	0.0324642	0.869274	1.70067e-05	0.00161806	ENSG00000185624.cg09679642	-4.55749	4.55749	-2.79101	2.79101	Up regulated & Hyper methylated
cg09709600	855	ENSG00000173442	11	65576046	65592650	1	254102	EHBP1L1	-0.0566144	0.027381	0.100313	0.823999	1.22919e-07	3.86769e-05	ENSG00000173442.cg09709600	-1.56255	-1.56255	-4.41255	4.41255	Down regulated & Hyper methylated
cg09764984	609	ENSG00000213918	16	3611728	3680143	1	1773	DNASE1	0.136504	6.96909e-05	0.0475661	0.883314	4.41764e-06	0.000593803	ENSG00000213918.cg09764984	-4.15682	4.15682	-3.22636	3.22636	Up regulated & Hyper methylated
cg09854011	22	ENSG00000074964	1	17539698	17697874	1	55160	ARHGEF10L	0.0617059	0.00169413	0.180006	0.63087	2.50165e-06	0.000387056	ENSG00000074964.cg09854011	-2.77105	2.77105	-3.41223	3.41223	Up regulated & Hyper methylated
cg09906752	11111	ENSG00000153291	6	46652915	46678190	1	9481	SLC25A27	0.116614	0.0324127	0.103714	0.394301	1.68188e-05	0.00160648	ENSG00000153291.cg09906752	-1.48928	1.48928	-2.79412	2.79412	Up regulated & Hyper methylated
cg09947844	106	ENSG00000162104	16	3953387	4116442	-1	115	ADCY9	0.0608966	0.00918186	0.0806992	0.823132	5.16265e-05	0.0035383	ENSG00000162104.cg09947844	-2.03707	2.03707	-2.45121	2.45121	Up regulated & Hyper methylated
cg10076006	14	ENSG00000164825	8	6870592	6877936	-1	1672	DEFB1	0.17187	0.00999076	0.104923	0.368321	9.34744e-05	0.0053789	ENSG00000164825.cg10076006	-2.0004	2.0004	-2.26931	2.26931	Up regulated & Hyper methylated
cg10314760	12	ENSG00000066468	10	121478334	121598458	-1	2263	FGFR2	0.111096	0.022769	0.0715302	0.863467	7.34527e-06	0.000871509	ENSG00000066468.cg10314760	-1.64266	1.64266	-3.05973	3.05973	Up regulated & Hyper methylated
cg10458080	7648	ENSG00000111271	12	111686056	111757107	1	80724	ACAD10	0.0375109	0.0374397	0.138903	0.646402	4.61751e-06	0.000614376	ENSG00000111271.cg10458080	-1.42667	1.42667	-3.21157	3.21157	Up regulated & Hyper methylated
cg10471743	75	ENSG00000170571	5	50396192	50443248	-1	133418	EMB	-0.118448	0.000152763	0.120987	0.708561	2.80287e-06	0.000421569	ENSG00000170571.cg10471743	-3.81598	-3.81598	-3.37513	3.37513	Down regulated & Hyper methylated
cg10864979	12167	ENSG00000249859	8	127794526	128187101	1	NA	PVT1	-0.1607	0.0371663	0.0872892	0.829526	3.88275e-06	0.000540614	ENSG00000249859.cg10864979	-1.42985	-1.42985	-3.26711	3.26711	Down regulated & Hyper methylated
cg10881110	1539	ENSG00000162461	1	15736258	15741392	1	284723	SLC25A34	0.177219	0.00396523	0.0977797	0.578171	0.000158191	0.00779494	ENSG00000162461.cg10881110	-2.40173	2.40173	-2.10819	2.10819	Up regulated & Hyper methylated
cg10883375	4008	ENSG00000156030	14	73715122	73790285	-1	91748	ELMSAN1	-0.0507654	0.0284096	-0.116129	0.463998	0.000222144	0.00984872	ENSG00000156030.cg10883375	-1.54654	-1.54654	-2.00662	-2.00662	Down regulated & Hypo methylated
cg10911365	3335	ENSG00000065618	10	104031286	104085880	-1	1308	COL17A1	-0.289105	0.04071	0.101394	0.746866	1.00507e-07	3.32181e-05	ENSG00000065618.cg10911365	-1.3903	-1.3903	-4.47863	4.47863	Down regulated & Hyper methylated
cg11075451	16019	ENSG00000162645	1	89106132	89150456	-1	2634	GBP2	-0.0534645	0.0455132	0.0607726	0.862683	6.79361e-05	0.00428138	ENSG00000162645.cg11075451	-1.34186	-1.34186	-2.36842	2.36842	Down regulated & Hyper methylated
cg11093939	3502	ENSG00000176473	14	100376418	100530303	1	79446	WDR25	0.0509585	0.0391093	0.137851	0.729757	2.73146e-06	0.000413843	ENSG00000176473.cg11093939	-1.40772	1.40772	-3.38316	3.38316	Up regulated & Hyper methylated
cg11312087	1423	ENSG00000175198	13	100089015	100530437	1	5095	PCCA	0.0821749	3.5052e-06	0.106022	0.799703	3.2002e-07	8.1135e-05	ENSG00000175198.cg11312087	-5.45529	5.45529	-4.09079	4.09079	Up regulated & Hyper methylated
cg11324219	3581	ENSG00000205356	7	98214624	98252232	-1	25851	TECPR1	0.14176	5.59388e-10	0.0393495	0.878922	3.38661e-05	0.00264007	ENSG00000205356.cg11324219	-9.25229	9.25229	-2.57838	2.57838	Up regulated & Hyper methylated
cg11722581	162	ENSG00000180525	10	649948	669581	1	414235	PRR26	0.136591	0.00462241	0.128567	0.50179	9.8292e-05	0.00557114	ENSG00000180525.cg11722581	-2.33513	2.33513	-2.25406	2.25406	Up regulated & Hyper methylated
cg11868921	12861	ENSG00000153721	6	154387515	154510685	-1	154043	CNKSR3	0.0686866	0.0208927	0.072029	0.820591	0.000193853	0.00896189	ENSG00000153721.cg11868921	-1.68001	1.68001	-2.0476	2.0476	Up regulated & Hyper methylated
cg12331980	23	ENSG00000163492	2	178829757	179050086	-1	285025	CCDC141	0.348315	1.16669e-05	0.0725591	0.8937	1.98147e-08	9.02465e-06	ENSG00000163492.cg12331980	-4.93304	4.93304	-5.04457	5.04457	Up regulated & Hyper methylated
cg12682032	50731	ENSG00000103942	15	82836946	82986153	-1	9455	HOMER2	0.240229	7.09596e-07	0.14329	0.73019	1.76699e-08	8.19382e-06	ENSG00000103942.cg12682032	-6.14899	6.14899	-5.08651	5.08651	Up regulated & Hyper methylated
cg13053595	2844	ENSG00000144867	3	133784023	133825772	1	58477	SRPRB	0.0465923	0.0290073	0.0571547	0.85846	0.000187659	0.00875897	ENSG00000144867.cg13053595	-1.53749	1.53749	-2.05755	2.05755	Up regulated & Hyper methylated
cg13266096	16	ENSG00000149480	11	62593214	62601865	-1	9219	MTA2	-0.0317274	0.0127735	-0.131742	0.215098	8.21818e-08	2.81384e-05	ENSG00000149480.cg13266096	-1.89369	-1.89369	-4.5507	-4.5507	Down regulated & Hypo methylated
cg13613439	713	ENSG00000175287	9	128920966	128942041	1	254295	PHYHD1	0.149143	0.000783879	0.0558429	0.854854	1.25516e-06	0.000231269	ENSG00000175287.cg13613439	-3.10575	3.10575	-3.63588	3.63588	Up regulated & Hyper methylated
cg13776095	57	ENSG00000134864	13	100530164	100589528	-1	87769	GGACT	0.0981029	0.00136302	0.14931	0.547444	2.54847e-05	0.00216087	ENSG00000134864.cg13776095	-2.8655	2.8655	-2.66537	2.66537	Up regulated & Hyper methylated
cg13788381	7644	ENSG00000074964	1	17539698	17697874	1	55160	ARHGEF10L	0.0617059	0.00169413	0.157252	0.659052	5.6918e-06	0.000716659	ENSG00000074964.cg13788381	-2.77105	2.77105	-3.14469	3.14469	Up regulated & Hyper methylated
cg13973641	1819	ENSG00000148143	9	106863166	107013634	1	58499	ZNF462	-0.0778336	0.0108442	0.066635	0.84754	4.78975e-07	0.00011132	ENSG00000148143.cg13973641	-1.9648	-1.9648	-3.95343	3.95343	Down regulated & Hyper methylated
cg14023291	30040	ENSG00000175764	9	121821928	122093606	-1	158135	TTLL11	0.062306	0.0460135	0.0844705	0.815145	3.50622e-06	0.00050127	ENSG00000175764.cg14023291	-1.33711	1.33711	-3.29993	3.29993	Up regulated & Hyper methylated
cg14137354	4048	ENSG00000165238	9	93184916	93320572	1	65268	WNK2	0.279344	1.94697e-07	0.130129	0.737252	1.3022e-07	4.04958e-05	ENSG00000165238.cg14137354	-6.71064	6.71064	-4.39259	4.39259	Up regulated & Hyper methylated
cg14386867	3537	ENSG00000176058	9	137191617	137204193	-1	286262	TPRN	0.16647	2.76172e-07	0.0350933	0.849251	9.78743e-05	0.0055552	ENSG00000176058.cg14386867	-6.55882	6.55882	-2.2553	2.2553	Up regulated & Hyper methylated
cg14480249	88	ENSG00000175920	4	3463306	3501473	1	285489	DOK7	0.148735	0.0195653	-0.13667	0.218957	6.70087e-07	0.000143572	ENSG00000175920.cg14480249	-1.70851	1.70851	-3.84293	-3.84293	Up regulated & Hypo methylated
cg14535746	3549	ENSG00000111145	12	96194375	96269824	1	2004	ELK3	-0.0504648	0.0440617	0.0683746	0.853303	1.72584e-06	0.000290598	ENSG00000111145.cg14535746	-1.35594	-1.35594	-3.53671	3.53671	Down regulated & Hyper methylated
cg14667273	305	ENSG00000179403	1	1434861	1442882	1	64856	VWA1	0.0626647	0.0372751	-0.116539	0.309492	7.23694e-05	0.00448146	ENSG00000179403.cg14667273	-1.42858	1.42858	-2.34858	-2.34858	Up regulated & Hypo methylated
cg14742211	148	ENSG00000186510	1	16018875	16034050	1	1187	CLCNKA	0.454288	1.10946e-11	0.0708419	0.286394	1.12306e-05	0.0011913	ENSG00000186510.cg14742211	-10.9549	10.9549	-2.92398	2.92398	Up regulated & Hyper methylated
cg14856606	174	ENSG00000123838	1	207104233	207144972	1	722	C4BPA	0.299318	0.000443152	0.113585	0.372209	1.49727e-05	0.00147214	ENSG00000123838.cg14856606	-3.35345	3.35345	-2.83205	2.83205	Up regulated & Hyper methylated
cg14888296	0	ENSG00000164049	3	48372219	48401259	1	285231	FBXW12	0.543406	1.40625e-10	0.110708	0.802039	6.4324e-09	3.71787e-06	ENSG00000164049.cg14888296	-9.85194	9.85194	-5.42971	5.42971	Up regulated & Hyper methylated
cg15086279	2482	ENSG00000218510	1	22024558	22031223	1	29092	LINC00339	0.157877	2.94801e-10	-0.0938583	0.145529	2.39549e-07	6.48483e-05	ENSG00000218510.cg15086279	-9.53047	9.53047	-4.1881	-4.1881	Up regulated & Hypo methylated
cg15201291	941	ENSG00000138115	10	95036772	95069497	-1	1558	CYP2C8	0.207783	0.0344836	0.0724279	0.845555	0.000163606	0.00796317	ENSG00000138115.cg15201291	-1.46239	1.46239	-2.09891	2.09891	Up regulated & Hyper methylated
cg15281283	61	ENSG00000183486	21	41361999	41409393	1	4600	MX2	-0.102943	0.0395127	-0.167368	0.173316	2.28669e-10	2.7825e-07	ENSG00000183486.cg15281283	-1.40326	-1.40326	-6.55556	-6.55556	Down regulated & Hypo methylated
cg15505276	934	ENSG00000178828	1	19814029	19815283	-1	54546	RNF186	0.426033	5.59388e-10	0.137657	0.457153	3.4777e-05	0.00268479	ENSG00000178828.cg15505276	-9.25229	9.25229	-2.57109	2.57109	Up regulated & Hyper methylated
cg15625693	6956	ENSG00000088926	4	186265945	186288806	1	2160	F11	0.534077	2.65134e-12	0.112758	0.442484	9.7236e-05	0.00553002	ENSG00000088926.cg15625693	-11.5765	11.5765	-2.25727	2.25727	Up regulated & Hyper methylated
cg15754548	71	ENSG00000125434	17	8287763	8295400	-1	399512	SLC25A35	0.0651249	0.0227544	-0.163102	0.110373	3.84e-07	9.39227e-05	ENSG00000125434.cg15754548	-1.64293	1.64293	-4.02723	-4.02723	Up regulated & Hypo methylated
cg15787146	85081	ENSG00000228639	17	72021851	72034092	-1	NA	ROCR	0.628273	4.86879e-08	-0.132581	0.299539	2.51185e-05	0.00214028	ENSG00000228639.cg15787146	-7.31258	7.31258	-2.66953	-2.66953	Up regulated & Hypo methylated
cg15787146	53324	ENSG00000234899	17	72034107	72237203	-1	NA	SOX9-AS1	0.291019	3.79772e-09	-0.132581	0.299539	2.51185e-05	0.00214028	ENSG00000234899.cg15787146	-8.42048	8.42048	-2.66953	-2.66953	Up regulated & Hypo methylated
cg15868425	3487	ENSG00000183828	14	105172938	105181323	-1	256281	NUDT14	0.0727667	0.0248354	0.117174	0.78699	4.31072e-11	8.17541e-08	ENSG00000183828.cg15868425	-1.60493	1.60493	-7.08749	7.08749	Up regulated & Hyper methylated
cg15921518	1640	ENSG00000204628	5	181236897	181248096	-1	10399	RACK1	0.0317062	0.0455976	0.0682091	0.807965	1.99439e-07	5.6362e-05	ENSG00000204628.cg15921518	-1.34106	1.34106	-4.24901	4.24901	Up regulated & Hyper methylated
cg15952725	50	ENSG00000142615	1	15456728	15472091	1	63036	CELA2A	1.13221	5.87308e-22	0.115902	0.877086	4.99916e-10	5.19733e-07	ENSG00000142615.cg15952725	-21.2311	21.2311	-6.28422	6.28422	Up regulated & Hyper methylated
cg15952725	9212	ENSG00000215704	1	15465909	15491395	1	51032	CELA2B	1.04087	5.45592e-24	0.115902	0.877086	4.99916e-10	5.19733e-07	ENSG00000215704.cg15952725	-23.2631	23.2631	-6.28422	6.28422	Up regulated & Hyper methylated
cg16148454	105	ENSG00000157315	16	69343250	69351786	-1	146456	TMED6	0.437202	2.61212e-12	0.156051	0.55883	3.65838e-05	0.00278181	ENSG00000157315.cg16148454	-11.583	11.583	-2.55567	2.55567	Up regulated & Hyper methylated
cg16314851	309	ENSG00000225329	7	104894628	104926645	-1	NA	LHFPL3-AS2	0.3962	2.34369e-05	0.171156	0.610083	5.53534e-06	0.000701874	ENSG00000225329.cg16314851	-4.6301	4.6301	-3.15374	3.15374	Up regulated & Hyper methylated
cg16354688	5	ENSG00000184908	1	16043736	16057308	1	1188	CLCNKB	0.213183	0.00209276	0.185029	0.727569	4.60001e-11	8.55694e-08	ENSG00000184908.cg16354688	-2.67928	2.67928	-7.06768	7.06768	Up regulated & Hyper methylated
cg16379999	25643	ENSG00000071537	14	81471547	81533853	-1	6400	SEL1L	0.0862976	0.00108005	0.121938	0.601567	8.06601e-05	0.00484672	ENSG00000071537.cg16379999	-2.96656	2.96656	-2.31455	2.31455	Up regulated & Hyper methylated
cg16467015	112	ENSG00000049759	18	58044226	58401540	1	23327	NEDD4L	0.0693177	0.0166033	0.148113	0.831378	4.36766e-11	8.25118e-08	ENSG00000049759.cg16467015	-1.7798	1.7798	-7.08348	7.08348	Up regulated & Hyper methylated
cg16574347	12075	ENSG00000139737	13	77697687	77764242	1	122060	SLAIN1	0.109329	0.0355239	0.130998	0.718158	1.79775e-05	0.0016824	ENSG00000139737.cg16574347	-1.44948	1.44948	-2.77407	2.77407	Up regulated & Hyper methylated
cg16704073	73	ENSG00000149735	11	64934471	64935893	-1	170589	GPHA2	0.936904	3.85938e-19	0.0662105	0.812837	1.3133e-05	0.00133394	ENSG00000149735.cg16704073	-18.4135	18.4135	-2.87487	2.87487	Up regulated & Hyper methylated
cg16762386	56	ENSG00000131910	1	26911489	26913975	-1	8431	NR0B2	0.300943	4.1172e-05	0.141773	0.560493	4.03956e-06	0.000555911	ENSG00000131910.cg16762386	-4.3854	4.3854	-3.25499	3.25499	Up regulated & Hyper methylated
cg16791528	427	ENSG00000115386	2	79120362	79123409	1	5967	REG1A	0.568107	2.38206e-07	0.133414	0.686092	0.000113282	0.00617728	ENSG00000115386.cg16791528	-6.62305	6.62305	-2.2092	2.2092	Up regulated & Hyper methylated
cg16876236	32182	ENSG00000125888	20	17693672	17735871	1	140836	BANF2	0.674919	2.31932e-06	0.100326	0.847544	2.46313e-10	2.94552e-07	ENSG00000125888.cg16876236	-5.63464	5.63464	-6.53084	6.53084	Up regulated & Hyper methylated
cg16924061	27115	ENSG00000166347	18	74250846	74291973	-1	1528	CYB5A	0.0937723	0.000162077	0.0929352	0.780944	5.83593e-05	0.00385132	ENSG00000166347.cg16924061	-3.79028	3.79028	-2.41439	2.41439	Up regulated & Hyper methylated
cg17465304	64	ENSG00000136883	9	114086126	114099291	-1	113220	KIF12	0.185172	0.000618168	0.134738	0.445755	0.000107764	0.00595629	ENSG00000136883.cg17465304	-3.20889	3.20889	-2.22502	2.22502	Up regulated & Hyper methylated
cg17517480	7215	ENSG00000219073	1	21977022	21998642	1	23436	CELA3B	1.09289	6.72561e-22	0.12468	0.782353	2.76764e-11	5.81699e-08	ENSG00000219073.cg17517480	-21.1723	21.1723	-7.2353	7.2353	Up regulated & Hyper methylated
cg17657467	76	ENSG00000243629	3	157081667	157128595	-1	NA	LINC00880	-0.139877	0.00588245	0.0564178	0.885196	6.38231e-05	0.00410749	ENSG00000243629.cg17657467	-2.23044	-2.23044	-2.38642	2.38642	Down regulated & Hyper methylated
cg18090390	27	ENSG00000223956	1	56414935	56417137	1	NA	LINC01767	0.16191	0.0350177	0.126781	0.636503	3.412e-05	0.00265305	ENSG00000223956.cg18090390	-1.45571	1.45571	-2.57625	2.57625	Up regulated & Hyper methylated
cg18132916	12454	ENSG00000146243	6	78867551	78946440	1	134728	IRAK1BP1	0.0808798	0.0175257	-0.0977507	0.101335	6.60127e-05	0.00420162	ENSG00000146243.cg18132916	-1.75633	1.75633	-2.37658	-2.37658	Up regulated & Hypo methylated
cg18270675	10451	ENSG00000137501	11	85694224	85811159	-1	54843	SYTL2	-0.107179	0.0205202	0.0866351	0.734381	2.31784e-05	0.0020171	ENSG00000137501.cg18270675	-1.68782	-1.68782	-2.69527	2.69527	Down regulated & Hyper methylated
cg18307838	7017	ENSG00000173744	2	227472152	227561214	1	3267	AGFG1	-0.0445591	0.00467299	0.0583671	0.850889	0.000107753	0.00595629	ENSG00000173744.cg18307838	-2.33041	-2.33041	-2.22502	2.22502	Down regulated & Hyper methylated
cg18319612	1666	ENSG00000231507	1	203273221	203288804	1	NA	LINC01353	0.171084	0.0165367	0.133428	0.779568	1.62825e-06	0.000278995	ENSG00000231507.cg18319612	-1.78155	1.78155	-3.5544	3.5544	Up regulated & Hyper methylated
cg18407189	24	ENSG00000110719	11	68039025	68050895	1	10312	TCIRG1	0.0866893	0.0104589	0.0556805	0.825459	3.792e-07	9.29359e-05	ENSG00000110719.cg18407189	-1.98052	1.98052	-4.03182	4.03182	Up regulated & Hyper methylated
cg18466420	109	ENSG00000139055	12	14914039	14938537	-1	121506	ERP27	0.566534	9.95235e-20	0.10282	0.900876	1.73932e-11	4.05486e-08	ENSG00000139055.cg18466420	-19.0021	19.0021	-7.39202	7.39202	Up regulated & Hyper methylated
cg18632634	613	ENSG00000146755	7	73312536	73328082	-1	135892	TRIM50	0.774367	1.51934e-21	0.136474	0.744562	3.20694e-12	1.17068e-08	ENSG00000146755.cg18632634	-20.8183	20.8183	-7.93156	7.93156	Up regulated & Hyper methylated
cg18757468	402	ENSG00000173442	11	65576046	65592650	1	254102	EHBP1L1	-0.0566144	0.027381	0.169173	0.763909	2.43195e-09	1.72623e-06	ENSG00000173442.cg18757468	-1.56255	-1.56255	-5.7629	5.7629	Down regulated & Hyper methylated
cg19238840	4099	ENSG00000169347	16	20309572	20327808	-1	2813	GP2	0.846266	1.93957e-14	0.102035	0.370087	0.000116202	0.00628047	ENSG00000169347.cg19238840	-13.7123	13.7123	-2.20201	2.20201	Up regulated & Hyper methylated
cg19508622	5205	ENSG00000249859	8	127794526	128187101	1	NA	PVT1	-0.1607	0.0371663	0.122599	0.593401	2.31828e-05	0.00201712	ENSG00000249859.cg19508622	-1.42985	-1.42985	-2.69527	2.69527	Down regulated & Hyper methylated
cg19539519	98	ENSG00000237575	17	28226563	28228065	1	NA	PYY2	0.283763	2.60464e-08	0.0844582	0.886483	2.01578e-14	6.52458e-10	ENSG00000237575.cg19539519	-7.58425	7.58425	-9.18545	9.18545	Up regulated & Hyper methylated
cg19602485	51343	ENSG00000137941	1	83865024	83999150	-1	79739	TTLL7	0.125711	0.0123466	0.0828395	0.868855	4.90781e-06	0.000641055	ENSG00000137941.cg19602485	-1.90845	1.90845	-3.1931	3.1931	Up regulated & Hyper methylated
cg19674091	160	ENSG00000182054	15	90083045	90102504	-1	3418	IDH2	0.0891348	5.61458e-06	0.148049	0.711297	1.17231e-07	3.73471e-05	ENSG00000182054.cg19674091	-5.25068	5.25068	-4.42774	4.42774	Up regulated & Hyper methylated
cg20311631	350	ENSG00000205517	19	11384341	11419342	-1	57139	RGL3	0.118126	0.0314145	-0.116162	0.554188	0.000107002	0.00592772	ENSG00000205517.cg20311631	-1.50287	1.50287	-2.22711	-2.22711	Up regulated & Hypo methylated
cg20406878	772	ENSG00000116833	1	200027614	200177420	1	2494	NR5A2	0.299295	3.39945e-10	0.167424	0.64463	1.24348e-05	0.00128125	ENSG00000116833.cg20406878	-9.46859	9.46859	-2.89237	2.89237	Up regulated & Hyper methylated
cg20561830	80	ENSG00000140022	14	81260656	81436465	-1	85439	STON2	-0.145622	0.00792956	-0.106554	0.225814	1.4493e-05	0.00143926	ENSG00000140022.cg20561830	-2.10075	-2.10075	-2.84186	-2.84186	Down regulated & Hypo methylated
cg20858526	1779	ENSG00000162438	1	15438442	15449242	1	11330	CTRC	0.97797	5.41511e-20	0.105666	0.555331	8.29173e-05	0.0049341	ENSG00000162438.cg20858526	-19.2664	19.2664	-2.30679	2.30679	Up regulated & Hyper methylated
cg20989409	9836	ENSG00000139055	12	14914039	14938537	-1	121506	ERP27	0.566534	9.95235e-20	0.124679	0.886736	8.59797e-12	2.44118e-08	ENSG00000139055.cg20989409	-19.0021	19.0021	-7.6124	7.6124	Up regulated & Hyper methylated
cg21270847	9563	ENSG00000185630	1	164555584	164899296	1	5087	PBX1	0.0719558	0.0105395	0.188272	0.72587	6.45106e-06	0.000788537	ENSG00000185630.cg21270847	-1.97718	1.97718	-3.10318	3.10318	Up regulated & Hyper methylated
cg21282282	942	ENSG00000116299	1	109113679	109206781	1	57535	KIAA1324	0.192989	0.00876162	-0.120765	0.379814	6.1384e-05	0.00399929	ENSG00000116299.cg21282282	-2.05742	2.05742	-2.39802	-2.39802	Up regulated & Hypo methylated
cg21336373	724	ENSG00000108405	17	3896592	3916476	-1	5023	P2RX1	0.437366	3.85938e-19	0.09106	0.673446	0.000108802	0.00599802	ENSG00000108405.cg21336373	-18.4135	18.4135	-2.22199	2.22199	Up regulated & Hyper methylated
cg21385314	9	ENSG00000219073	1	21977022	21998642	1	23436	CELA3B	1.09289	6.72561e-22	0.0780078	0.61619	4.76889e-09	2.92342e-06	ENSG00000219073.cg21385314	-21.1723	21.1723	-5.53411	5.53411	Up regulated & Hyper methylated
cg21408624	4	ENSG00000106070	7	50590063	50793462	-1	2887	GRB10	0.114072	1.32699e-05	0.0779362	0.857435	3.21557e-07	8.13998e-05	ENSG00000106070.cg21408624	-4.87713	4.87713	-4.08938	4.08938	Up regulated & Hyper methylated
cg21450888	262	ENSG00000208024	1	172144535	172144644	-1	406977	MIR199A2	-0.108099	0.0497989	-0.0942224	0.739406	2.16196e-06	0.000345168	ENSG00000208024.cg21450888	-1.30278	-1.30278	-3.46197	-3.46197	Down regulated & Hypo methylated
cg21464220	658	ENSG00000115677	2	241227264	241317061	-1	3069	HDLBP	0.0374408	0.0184999	0.145422	0.731017	1.37911e-07	4.21911e-05	ENSG00000115677.cg21464220	-1.73283	1.73283	-4.37478	4.37478	Up regulated & Hyper methylated
cg21585100	8234	ENSG00000049759	18	58044226	58401540	1	23327	NEDD4L	0.0693177	0.0166033	0.0759175	0.867013	5.78097e-05	0.00382337	ENSG00000049759.cg21585100	-1.7798	1.7798	-2.41755	2.41755	Up regulated & Hyper methylated
cg21708130	4490	ENSG00000124831	2	237627587	237813682	1	9208	LRRFIP1	-0.0422368	0.0337377	-0.188377	0.262312	1.29218e-07	4.03451e-05	ENSG00000124831.cg21708130	-1.47188	-1.47188	-4.39421	-4.39421	Down regulated & Hypo methylated
cg21719361	293	ENSG00000100258	22	50502949	50507702	-1	91289	LMF2	0.0833916	0.000522191	0.159203	0.790453	4.03593e-10	4.32559e-07	ENSG00000100258.cg21719361	-3.28217	3.28217	-6.36395	6.36395	Up regulated & Hyper methylated
cg21857668	33	ENSG00000240891	3	111674676	111846447	1	257068	PLCXD2	0.153281	0.0192322	0.175793	0.666598	9.61107e-06	0.00106232	ENSG00000240891.cg21857668	-1.71597	1.71597	-2.97375	2.97375	Up regulated & Hyper methylated
cg21930842	3285	ENSG00000184945	2	240691851	240698483	1	375318	AQP12A	0.9074	5.82569e-13	0.100546	0.691365	1.37167e-05	0.00138052	ENSG00000184945.cg21930842	-12.2347	12.2347	-2.85996	2.85996	Up regulated & Hyper methylated
cg22027433	129	ENSG00000178607	17	64039142	64130819	-1	2081	ERN1	0.0614123	0.0333987	-0.161516	0.323747	4.49219e-05	0.00320555	ENSG00000178607.cg22027433	-1.47627	1.47627	-2.4941	-2.4941	Up regulated & Hypo methylated
cg22192275	4216	ENSG00000115457	2	216632828	216664436	1	3485	IGFBP2	0.16081	0.000260712	0.0885461	0.86399	3.15221e-09	2.11386e-06	ENSG00000115457.cg22192275	-3.58384	3.58384	-5.67492	5.67492	Up regulated & Hyper methylated
cg22365167	3281	ENSG00000124942	11	62433542	62556235	-1	79026	AHNAK	-0.0580115	0.0034893	-0.0568312	0.114136	4.42032e-07	0.000104536	ENSG00000124942.cg22365167	-2.45726	-2.45726	-3.98073	-3.98073	Down regulated & Hypo methylated
cg22495155	4897	ENSG00000169991	1	18904280	18956676	-1	126917	IFFO2	0.088215	0.00111597	0.0967001	0.882159	6.35688e-13	5.15347e-09	ENSG00000169991.cg22495155	-2.95235	2.95235	-8.2879	8.2879	Up regulated & Hyper methylated
cg22504528	4749	ENSG00000128294	22	26521996	26596717	-1	8459	TPST2	0.230566	8.81348e-16	0.160384	0.866488	2.23103e-15	2.37831e-10	ENSG00000128294.cg22504528	-15.0549	15.0549	-9.62373	9.62373	Up regulated & Hyper methylated
cg22682201	194	ENSG00000124701	6	41053304	41064511	1	10930	APOBEC2	0.445754	1.02682e-08	0.105621	0.731955	2.36383e-05	0.00204685	ENSG00000124701.cg22682201	-7.98851	7.98851	-2.68891	2.68891	Up regulated & Hyper methylated
cg22860848	83	ENSG00000184945	2	240691851	240698483	1	375318	AQP12A	0.9074	5.82569e-13	0.08443	0.666498	7.72667e-05	0.00470375	ENSG00000184945.cg22860848	-12.2347	12.2347	-2.32756	2.32756	Up regulated & Hyper methylated
cg22985785	92	ENSG00000218510	1	22024558	22031223	1	29092	LINC00339	0.157877	2.94801e-10	-0.0723662	0.102028	1.50858e-06	0.00026432	ENSG00000218510.cg22985785	-9.53047	9.53047	-3.57787	-3.57787	Up regulated & Hypo methylated
cg23398109	234	ENSG00000109083	17	28328325	28335489	-1	90410	IFT20	0.0927498	2.08084e-08	0.112985	0.786887	1.12615e-08	5.82897e-06	ENSG00000109083.cg23398109	-7.68176	7.68176	-5.23441	5.23441	Up regulated & Hyper methylated
cg23773252	18	ENSG00000176402	7	99923266	99929620	-1	349149	GJC3	0.314056	9.95542e-07	-0.0640071	0.103472	2.96309e-08	1.2413e-05	ENSG00000176402.cg23773252	-6.00194	6.00194	-4.90612	-4.90612	Up regulated & Hypo methylated
cg24003508	143	ENSG00000067082	10	3775996	3785281	-1	1316	KLF6	-0.055957	0.0191637	-0.139456	0.203524	1.17015e-07	3.73027e-05	ENSG00000067082.cg24003508	-1.71752	-1.71752	-4.42826	-4.42826	Down regulated & Hypo methylated
cg24064506	4268	ENSG00000149577	11	117178736	117197445	1	51092	SIDT2	0.0677018	0.000158372	0.0975557	0.704663	3.4442e-07	8.59743e-05	ENSG00000149577.cg24064506	-3.80032	3.80032	-4.06563	4.06563	Up regulated & Hyper methylated
cg24248680	54	ENSG00000138161	10	122832158	122846175	-1	50624	CUZD1	0.735716	8.34528e-22	0.115402	0.865425	9.00107e-11	1.45187e-07	ENSG00000138161.cg24248680	-21.0786	21.0786	-6.83807	6.83807	Up regulated & Hyper methylated
cg24310711	188	ENSG00000256124	17	72030291	72041310	1	NA	LINC01152	0.349032	5.20746e-06	-0.13817	0.201966	5.86041e-06	0.000733614	ENSG00000256124.cg24310711	-5.28337	5.28337	-3.13453	-3.13453	Up regulated & Hypo methylated
cg24362813	610	ENSG00000163517	3	13479724	13506424	1	79885	HDAC11	0.0718762	0.00912898	0.0578821	0.550034	2.25037e-05	0.00197431	ENSG00000163517.cg24362813	-2.03958	2.03958	-2.70459	2.70459	Up regulated & Hyper methylated
cg24618514	111	ENSG00000230266	3	195147871	195152790	1	NA	XXYLT1-AS2	-0.268871	0.0390289	-0.126344	0.293554	2.07612e-05	0.0018689	ENSG00000230266.cg24618514	-1.40861	-1.40861	-2.72841	-2.72841	Down regulated & Hypo methylated
cg24966363	25260	ENSG00000104626	8	9002147	9116746	1	90459	ERI1	-0.0548606	0.031691	-0.100263	0.218798	4.21407e-05	0.00307414	ENSG00000104626.cg24966363	-1.49906	-1.49906	-2.51228	-2.51228	Down regulated & Hypo methylated
cg25021182	364	ENSG00000215704	1	15465909	15491395	1	51032	CELA2B	1.04087	5.45592e-24	0.101593	0.755438	2.06734e-06	0.000333905	ENSG00000215704.cg25021182	-23.2631	23.2631	-3.47638	3.47638	Up regulated & Hyper methylated
cg25131452	54	ENSG00000218510	1	22024558	22031223	1	29092	LINC00339	0.157877	2.94801e-10	-0.113108	0.122139	2.72308e-06	0.000413248	ENSG00000218510.cg25131452	-9.53047	9.53047	-3.38379	-3.38379	Up regulated & Hypo methylated
cg25170091	171	ENSG00000181031	17	212389	386254	-1	9501	RPH3AL	0.122192	2.04771e-05	0.0769214	0.22495	0.000135112	0.00699044	ENSG00000181031.cg25170091	-4.68873	4.68873	-2.1555	2.1555	Up regulated & Hyper methylated
cg25450266	6281	ENSG00000089351	19	34994784	35026471	1	57655	GRAMD1A	0.0507579	0.0113991	-0.151498	0.248198	9.43809e-06	0.001048	ENSG00000089351.cg25450266	-1.94313	1.94313	-2.97964	-2.97964	Up regulated & Hypo methylated
cg25544164	346	ENSG00000171119	19	5823802	5828324	1	4902	NRTN	0.275897	1.70983e-08	0.111802	0.842693	6.28662e-05	0.00406747	ENSG00000171119.cg25544164	-7.76705	7.76705	-2.39068	2.39068	Up regulated & Hyper methylated
cg25549758	25	ENSG00000169562	X	71215194	71225516	1	2705	GJB1	0.151573	0.0173253	0.158777	0.566601	1.85777e-05	0.00172197	ENSG00000169562.cg25549758	-1.76132	1.76132	-2.76397	2.76397	Up regulated & Hyper methylated
cg25614364	5312	ENSG00000077684	4	128809700	128875224	1	79960	JADE1	0.0703372	0.002688	0.165158	0.718009	1.96065e-06	0.000320511	ENSG00000077684.cg25614364	-2.57057	2.57057	-3.49416	3.49416	Up regulated & Hyper methylated
cg25663755	579	ENSG00000136059	3	37988059	38007188	1	50853	VILL	-0.144121	0.0333987	-0.215614	0.399439	4.09272e-07	9.85159e-05	ENSG00000136059.cg25663755	-1.47627	-1.47627	-4.00649	-4.00649	Down regulated & Hypo methylated
cg25712695	28	ENSG00000089163	12	120302316	120313249	1	23409	SIRT4	0.130538	0.00187835	0.0374361	0.906247	4.68471e-07	0.00010935	ENSG00000089163.cg25712695	-2.72622	2.72622	-3.96118	3.96118	Up regulated & Hyper methylated
cg25718383	114	ENSG00000091704	7	130380339	130388114	1	1357	CPA1	0.953595	6.97072e-15	0.108111	0.529718	0.000201201	0.00917581	ENSG00000091704.cg25718383	-14.1567	14.1567	-2.03736	2.03736	Up regulated & Hyper methylated
cg25906620	24202	ENSG00000141401	18	11981025	12030877	1	3613	IMPA2	0.175483	1.68362e-07	0.110292	0.856024	3.87657e-12	1.34437e-08	ENSG00000141401.cg25906620	-6.77376	6.77376	-7.87148	7.87148	Up regulated & Hyper methylated
cg25994871	1484	ENSG00000091129	7	108147623	108456717	-1	4897	NRCAM	0.162395	0.00944651	0.107674	0.810502	1.0309e-08	5.41684e-06	ENSG00000091129.cg25994871	-2.02473	2.02473	-5.26625	5.26625	Up regulated & Hyper methylated
cg26030804	629	ENSG00000177542	11	790475	798281	-1	79751	SLC25A22	0.101271	3.24735e-05	0.150401	0.820621	1.62606e-06	0.000278988	ENSG00000177542.cg26030804	-4.48847	4.48847	-3.55441	3.55441	Up regulated & Hyper methylated
cg26113512	41	ENSG00000136059	3	37988059	38007188	1	50853	VILL	-0.144121	0.0333987	-0.162561	0.287458	2.85143e-05	0.00234208	ENSG00000136059.cg26113512	-1.47627	-1.47627	-2.6304	-2.6304	Down regulated & Hypo methylated
cg26194092	14216	ENSG00000132906	1	15490832	15526534	-1	842	CASP9	0.0742317	2.2765e-05	0.0973417	0.813074	2.2676e-09	1.63954e-06	ENSG00000132906.cg26194092	-4.64273	4.64273	-5.78528	5.78528	Up regulated & Hyper methylated
cg26210250	17007	ENSG00000157884	2	26581205	26641366	-1	130106	CIB4	0.195325	0.0409179	-0.138961	0.487726	4.39792e-05	0.00316379	ENSG00000157884.cg26210250	-1.38809	1.38809	-2.49979	-2.49979	Up regulated & Hypo methylated
cg26220203	4403	ENSG00000232237	1	201113953	201127184	-1	647219	ASCL5	0.351111	4.20017e-07	0.0524863	0.841325	1.94315e-06	0.000318528	ENSG00000232237.cg26220203	-6.37673	6.37673	-3.49685	3.49685	Up regulated & Hyper methylated
cg26222247	11553	ENSG00000166825	15	89784895	89815401	-1	290	ANPEP	0.228596	5.48264e-06	-0.119001	0.488392	0.000150441	0.00754243	ENSG00000166825.cg26222247	-5.26101	5.26101	-2.12249	-2.12249	Up regulated & Hypo methylated
cg26245256	704	ENSG00000181409	17	81110487	81166221	-1	9625	AATK	0.122236	0.0376842	0.0894473	0.572591	0.000187266	0.00874568	ENSG00000181409.cg26245256	-1.42384	1.42384	-2.05821	2.05821	Up regulated & Hyper methylated
cg26283059	59	ENSG00000105697	19	35280716	35285143	1	57817	HAMP	0.179852	0.0332496	0.0738422	0.442239	0.000125996	0.0066564	ENSG00000105697.cg26283059	-1.47821	1.47821	-2.17676	2.17676	Up regulated & Hyper methylated
cg26310913	16664	ENSG00000133019	1	239386565	239915452	1	1131	CHRM3	0.280815	4.67286e-05	0.0750859	0.851924	5.35777e-06	0.000684903	ENSG00000133019.cg26310913	-4.33042	4.33042	-3.16437	3.16437	Up regulated & Hyper methylated
cg26423824	5655	ENSG00000141068	17	27456470	27626438	1	8844	KSR1	0.119834	4.68535e-07	0.0557602	0.823248	9.7733e-05	0.00554912	ENSG00000141068.cg26423824	-6.32926	6.32926	-2.25578	2.25578	Up regulated & Hyper methylated
cg26678217	6096	ENSG00000180190	8	489792	545781	-1	157695	TDRP	0.109693	0.0032216	0.143314	0.615151	3.85462e-05	0.00288691	ENSG00000180190.cg26678217	-2.49193	2.49193	-2.53957	2.53957	Up regulated & Hyper methylated
cg26884667	211	ENSG00000157884	2	26581205	26641366	-1	130106	CIB4	0.195325	0.0409179	0.108407	0.538549	0.000155071	0.00769196	ENSG00000157884.cg26884667	-1.38809	1.38809	-2.11396	2.11396	Up regulated & Hyper methylated
cg26889826	257	ENSG00000102230	X	24558087	24672677	-1	9468	PCYT1B	0.323331	1.08465e-07	0.149635	0.628407	2.86535e-05	0.00234716	ENSG00000102230.cg26889826	-6.96471	6.96471	-2.62946	2.62946	Up regulated & Hyper methylated
cg26897313	22339	ENSG00000263155	15	57591904	57685364	1	100820829	MYZAP	0.114275	0.0290546	0.154247	0.756032	1.76654e-05	0.00166347	ENSG00000263155.cg26897313	-1.53679	1.53679	-2.77898	2.77898	Up regulated & Hyper methylated
cg26988523	1290	ENSG00000105875	7	135183839	135211534	-1	29062	WDR91	0.0869062	2.14165e-06	0.166561	0.812074	6.47345e-12	1.9892e-08	ENSG00000105875.cg26988523	-5.66925	5.66925	-7.70132	7.70132	Up regulated & Hyper methylated
cg27009392	3234	ENSG00000157315	16	69343250	69351786	-1	146456	TMED6	0.437202	2.61212e-12	0.147896	0.502711	0.000164194	0.00798701	ENSG00000157315.cg27009392	-11.583	11.583	-2.09762	2.09762	Up regulated & Hyper methylated
cg27038101	415	ENSG00000141086	16	67927640	67932365	-1	1506	CTRL	0.827141	1.08372e-15	0.0956188	0.725124	1.58655e-07	4.7055e-05	ENSG00000141086.cg27038101	-14.9651	14.9651	-4.32739	4.32739	Up regulated & Hyper methylated
cg27097660	0	ENSG00000168928	16	75204103	75207161	-1	440387	CTRB2	0.972066	2.99214e-16	0.130085	0.773699	3.91765e-09	2.51929e-06	ENSG00000168928.cg27097660	-15.524	15.524	-5.59872	5.59872	Up regulated & Hyper methylated
cg27404050	320	ENSG00000250799	19	35799988	35813299	-1	58510	PRODH2	0.410756	0.000814708	0.124402	0.498719	0.000203785	0.00925712	ENSG00000250799.cg27404050	-3.089	3.089	-2.03352	2.03352	Up regulated & Hyper methylated
cg27410595	3866	ENSG00000137699	11	120111286	120185529	-1	23650	TRIM29	-0.258895	0.0197375	-0.115002	0.454095	0.000144366	0.00733941	ENSG00000137699.cg27410595	-1.70471	-1.70471	-2.13434	-2.13434	Down regulated & Hypo methylated
cg27445278	226	ENSG00000128294	22	26521996	26596717	-1	8459	TPST2	0.230566	8.81348e-16	0.106311	0.840854	2.23965e-10	2.74591e-07	ENSG00000128294.cg27445278	-15.0549	15.0549	-6.56131	6.56131	Up regulated & Hyper methylated
cg27554156	15	ENSG00000111305	12	13083532	13103683	-1	83445	GSG1	0.464477	2.5192e-05	0.166844	0.6383	8.90555e-07	0.000176961	ENSG00000111305.cg27554156	-4.59874	4.59874	-3.75212	3.75212	Up regulated & Hyper methylated
ch.3.1226245F	1983	ENSG00000187672	3	55508311	56468467	-1	26059	ERC2	0.240173	1.8661e-05	-0.0822666	0.161579	5.80311e-06	0.000728596	ENSG00000187672.ch.3.1226245F	-4.72906	4.72906	-3.13751	-3.13751	Up regulated & Hypo methylated

## Sheet: Subtype III
probeID	distance_TSS	ensembl_gene_id	chromosome_name	start_position	end_position	strand	entrezgene_id	external_gene_name	logFC	FDR	diffmean.g1.g2	diffmean.g2.g1	p.value.g1.g2	p.value.adj.g1.g2	ID	geFDR	geFDR2	meFDR	meFDR2	starburst.status
cg00126698	679	ENSG00000010671	X	101349447	101390796	-1	695	BTK	0.0970672	0.043331	0.0992273	0.773855	1.09887e-12	1.14366e-10	ENSG00000010671.cg00126698	-1.3632	1.3632	-9.9417	9.9417	Up regulated & Hyper methylated
cg00214611	241	ENSG00000154620	Y	13703899	13706024	1	9087	TMSB4Y	-0.613425	1.20023e-18	-0.347735	0.279419	4.2046e-23	7.20827e-21	ENSG00000154620.cg00214611	-17.9207	-17.9207	-20.1422	-20.1422	Down regulated & Hypo methylated
cg00977690	426	ENSG00000005889	X	24149173	24216255	1	7543	ZFX	0.0714588	5.78643e-10	0.0283478	0.0942013	3.30213e-05	0.00227343	ENSG00000005889.cg00977690	-9.23759	9.23759	-2.64332	2.64332	Up regulated & Hyper methylated
cg01073572	8508	ENSG00000228787	Y	14793642	14804033	-1	NA	NLGN4Y-AS1	-0.145809	7.81564e-07	0.342443	0.681168	1.23452e-21	1.89796e-19	ENSG00000228787.cg01073572	-6.10704	-6.10704	-18.7217	18.7217	Down regulated & Hyper methylated
cg01172484	1	ENSG00000187601	X	55452127	55453566	1	28986	MAGEH1	0.0548863	0.0425884	-0.161753	0.266906	1.70054e-07	1.38297e-05	ENSG00000187601.cg01172484	-1.37071	1.37071	-4.85919	-4.85919	Up regulated & Hypo methylated
cg01311227	13142	ENSG00000129824	Y	2841602	2932000	1	6192	RPS4Y1	-1.16331	2.37306e-05	-0.25601	0.336873	8.58474e-15	9.69076e-13	ENSG00000129824.cg01311227	-4.62469	-4.62469	-12.0136	-12.0136	Down regulated & Hypo methylated
cg01353347	189	ENSG00000184216	X	154010506	154019902	-1	3654	IRAK1	-0.0321602	0.0349896	-0.322464	0.254128	3.93438e-27	1.09404e-24	ENSG00000184216.cg01353347	-1.45606	-1.45606	-23.961	-23.961	Down regulated & Hypo methylated
cg02210067	630	ENSG00000005302	X	11758159	11775772	1	10943	MSL3	0.0272998	0.0294312	-0.133493	0.171731	1.55149e-22	2.53539e-20	ENSG00000005302.cg02210067	-1.53119	1.53119	-19.596	-19.596	Up regulated & Hypo methylated
cg02522936	1103	ENSG00000229236	Y	20464916	20575519	-1	NA	TTTY10	-0.316179	4.02974e-15	0.317929	0.683436	1.64038e-18	2.17187e-16	ENSG00000229236.cg02522936	-14.3947	-14.3947	-15.6632	15.6632	Down regulated & Hyper methylated
cg02742918	292	ENSG00000184216	X	154010506	154019902	-1	3654	IRAK1	-0.0321602	0.0349896	-0.109015	0.618194	2.80573e-06	0.000211655	ENSG00000184216.cg02742918	-1.45606	-1.45606	-3.67437	-3.67437	Down regulated & Hypo methylated
cg02817946	1605	ENSG00000005889	X	24149173	24216255	1	7543	ZFX	0.0714588	5.78643e-10	0.030815	0.102062	6.18226e-08	5.13966e-06	ENSG00000005889.cg02817946	-9.23759	9.23759	-5.28907	5.28907	Up regulated & Hyper methylated
cg02842889	417	ENSG00000067646	Y	2935281	2982506	1	7544	ZFY	-1.06769	2.05545e-22	-0.382195	0.277029	1.23459e-28	5.42941e-26	ENSG00000067646.cg02842889	-21.6871	-21.6871	-25.2652	-25.2652	Down regulated & Hypo methylated
cg03055372	221	ENSG00000147100	X	74421493	74533917	1	6567	SLC16A2	0.0525686	0.0363925	-0.148234	0.224403	1.24054e-16	1.51103e-14	ENSG00000147100.cg03055372	-1.43899	1.43899	-13.8207	-13.8207	Up regulated & Hypo methylated
cg03278754	166945	ENSG00000158352	X	50591647	50814302	-1	57477	SHROOM4	0.0624034	0.0483464	0.0585049	0.820824	4.32007e-06	0.0003213	ENSG00000158352.cg03278754	-1.31564	1.31564	-3.49309	3.49309	Up regulated & Hyper methylated
cg03554089	21738	ENSG00000229807	X	73820649	73852723	-1	7503	XIST	1.16881	2.25782e-15	0.255759	0.663594	1.82153e-23	3.22294e-21	ENSG00000229807.cg03554089	-14.6463	14.6463	-20.4917	20.4917	Up regulated & Hyper methylated
cg03692228	47	ENSG00000102096	X	48913182	48919024	-1	11040	PIM2	0.0606205	0.048964	-0.250112	0.213191	9.27459e-31	1.52403e-27	ENSG00000102096.cg03692228	-1.31012	1.31012	-26.817	-26.817	Up regulated & Hypo methylated
cg04156369	75	ENSG00000170989	1	101236865	101243713	1	1901	S1PR1	0.0745525	0.0292901	0.0878025	0.157888	0.000141821	0.00901844	ENSG00000170989.cg04156369	-1.53328	1.53328	-2.04487	2.04487	Up regulated & Hyper methylated
cg04419680	652	ENSG00000165246	Y	14522573	14845650	1	22829	NLGN4Y	-0.976744	1.08836e-20	-0.296971	0.274714	3.59646e-20	5.12962e-18	ENSG00000165246.cg04419680	-19.9632	-19.9632	-17.2899	-17.2899	Down regulated & Hypo methylated
cg04448376	240	ENSG00000183878	Y	13248379	13480673	-1	7404	UTY	-1.12813	3.53084e-22	-0.276734	0.308089	4.50558e-18	5.84584e-16	ENSG00000183878.cg04448376	-21.4521	-21.4521	-15.2332	-15.2332	Down regulated & Hypo methylated
cg04675919	1646	ENSG00000012211	X	49174802	49186528	-1	4007	PRICKLE3	-0.045439	0.0475696	-0.313656	0.246719	1.00839e-32	1.68822e-28	ENSG00000012211.cg04675919	-1.32267	-1.32267	-27.7726	-27.7726	Down regulated & Hypo methylated
cg05474077	53282	ENSG00000131171	X	81202102	81298547	1	6451	SH3BGRL	0.0285176	0.0192122	-0.143826	0.132109	1.90298e-16	2.29945e-14	ENSG00000131171.cg05474077	-1.71642	1.71642	-13.6384	-13.6384	Up regulated & Hypo methylated
cg05480730	58996	ENSG00000099725	Y	7273972	7381548	1	NA	PRKY	-1.04977	1.45506e-21	-0.386164	0.277736	3.08199e-26	7.33861e-24	ENSG00000099725.cg05480730	-20.8371	-20.8371	-23.1344	-23.1344	Down regulated & Hypo methylated
cg05940236	10109	ENSG00000067048	Y	12904108	12920478	1	8653	DDX3Y	-1.21495	3.43011e-15	-0.211952	0.307445	7.61488e-15	8.60996e-13	ENSG00000067048.cg05940236	-14.4647	-14.4647	-12.065	-12.065	Down regulated & Hypo methylated
cg05947181	18	ENSG00000158352	X	50591647	50814302	-1	57477	SHROOM4	0.0624034	0.0483464	-0.144236	0.451248	9.68384e-07	7.53344e-05	ENSG00000158352.cg05947181	-1.31564	1.31564	-4.12301	-4.12301	Up regulated & Hypo methylated
cg08528516	57025	ENSG00000114374	Y	12537650	12860839	1	8287	USP9Y	-1.15035	1.29617e-20	0.309547	0.69397	6.32863e-19	8.52797e-17	ENSG00000114374.cg08528516	-19.8873	-19.8873	-16.0692	16.0692	Down regulated & Hyper methylated
cg08528516	32	ENSG00000067048	Y	12904108	12920478	1	8653	DDX3Y	-1.21495	3.43011e-15	0.309547	0.69397	6.32863e-19	8.52797e-17	ENSG00000067048.cg08528516	-14.4647	-14.4647	-16.0692	16.0692	Down regulated & Hyper methylated
cg09520212	190	ENSG00000184216	X	154010506	154019902	-1	3654	IRAK1	-0.0321602	0.0349896	-0.420632	0.464459	6.88334e-29	3.32863e-26	ENSG00000184216.cg09520212	-1.45606	-1.45606	-25.4777	-25.4777	Down regulated & Hypo methylated
cg09734952	21	ENSG00000176896	X	13653189	13681964	1	170082	TCEANC	0.0451419	0.0198514	-0.0186478	0.0468204	1.4778e-05	0.00105265	ENSG00000176896.cg09734952	-1.70221	1.70221	-2.97771	-2.97771	Up regulated & Hypo methylated
cg09829904	46884	ENSG00000233070	Y	2966844	3002626	-1	NA	ZFY-AS1	-0.617339	1.35551e-24	0.287679	0.680123	5.09477e-23	8.65721e-21	ENSG00000233070.cg09829904	-23.8679	-23.8679	-20.0626	20.0626	Down regulated & Hyper methylated
cg09889532	774	ENSG00000155962	X	155276211	155334657	-1	1193	CLIC2	0.0776055	0.0301878	-0.0880009	0.304591	6.31988e-06	0.000464624	ENSG00000155962.cg09889532	-1.52017	1.52017	-3.3329	-3.3329	Up regulated & Hypo methylated
cg09966745	106	ENSG00000067177	X	72578814	72714319	-1	5255	PHKA1	-0.0560202	0.0432997	-0.304	0.279855	3.42629e-28	1.27765e-25	ENSG00000067177.cg09966745	-1.36352	-1.36352	-24.8936	-24.8936	Down regulated & Hypo methylated
cg10117369	47	ENSG00000122188	1	203765177	203776372	1	54900	LAX1	0.156374	0.0448454	0.0749209	0.68362	0.000146965	0.00929807	ENSG00000122188.cg10117369	-1.34828	1.34828	-2.03161	2.03161	Up regulated & Hyper methylated
cg10990737	96917	ENSG00000165246	Y	14522573	14845650	1	22829	NLGN4Y	-0.976744	1.08836e-20	-0.208718	0.303757	6.17108e-15	6.99705e-13	ENSG00000165246.cg10990737	-19.9632	-19.9632	-12.1551	-12.1551	Down regulated & Hypo methylated
cg11225091	52	ENSG00000198692	Y	20575776	20593154	1	9086	EIF1AY	-1.1294	1.45506e-21	-0.290054	0.286681	3.12704e-20	4.47587e-18	ENSG00000198692.cg11225091	-20.8371	-20.8371	-17.3491	-17.3491	Down regulated & Hypo methylated
cg11449070	43	ENSG00000072501	X	53374149	53422728	-1	8243	SMC1A	0.0404401	0.0110434	-0.0979538	0.0762734	4.49971e-12	4.5733e-10	ENSG00000072501.cg11449070	-1.9569	1.9569	-9.33977	-9.33977	Up regulated & Hypo methylated
cg11643285	805	ENSG00000131378	3	16313574	16514026	-1	23180	RFTN1	0.0643493	0.0119585	-0.0864749	0.753548	6.76005e-09	5.89138e-07	ENSG00000131378.cg11643285	-1.92232	1.92232	-6.22978	-6.22978	Up regulated & Hypo methylated
cg11717280	30	ENSG00000229807	X	73820649	73852723	-1	7503	XIST	1.16881	2.25782e-15	0.224563	0.770145	3.52587e-28	1.30576e-25	ENSG00000229807.cg11717280	-14.6463	14.6463	-24.8841	24.8841	Up regulated & Hyper methylated
cg12274524	653	ENSG00000102096	X	48913182	48919024	-1	11040	PIM2	0.0606205	0.048964	0.0487112	0.770909	0.000129973	0.00830527	ENSG00000102096.cg12274524	-1.31012	1.31012	-2.08065	2.08065	Up regulated & Hyper methylated
cg12623328	1690	ENSG00000022267	X	136146702	136211359	1	2273	FHL1	0.0875779	0.0176359	-0.226805	0.299559	1.02168e-13	1.10427e-11	ENSG00000022267.cg12623328	-1.7536	1.7536	-10.9569	-10.9569	Up regulated & Hypo methylated
cg13241003	283	ENSG00000005302	X	11758159	11775772	1	10943	MSL3	0.0272998	0.0294312	-0.318015	0.255516	2.1421e-31	7.17827e-28	ENSG00000005302.cg13241003	-1.53119	1.53119	-27.144	-27.144	Up regulated & Hypo methylated
cg13788061	163	ENSG00000078596	X	79360384	79367667	-1	9452	ITM2A	0.138395	0.000752082	-0.192385	0.36738	2.06373e-10	1.94632e-08	ENSG00000078596.cg13788061	-3.12373	3.12373	-7.71079	-7.71079	Up regulated & Hypo methylated
cg14741114	47169	ENSG00000114374	Y	12537650	12860839	1	8287	USP9Y	-1.15035	1.29617e-20	-0.372781	0.263279	1.41718e-25	3.07855e-23	ENSG00000114374.cg14741114	-19.8873	-19.8873	-22.5117	-22.5117	Down regulated & Hypo methylated
cg15000841	42	ENSG00000168060	11	65044818	65058553	-1	10004	NAALADL1	0.0739246	0.0207432	0.0818755	0.308105	7.95727e-05	0.00523489	ENSG00000168060.cg15000841	-1.68312	1.68312	-2.28109	2.28109	Up regulated & Hyper methylated
cg15329860	38	ENSG00000012817	Y	19703865	19744939	-1	8284	KDM5D	-1.1958	1.92562e-15	-0.297375	0.350609	2.59365e-19	3.5562e-17	ENSG00000012817.cg15329860	-14.7154	-14.7154	-16.449	-16.449	Down regulated & Hypo methylated
cg15388264	101	ENSG00000067177	X	72578814	72714319	-1	5255	PHKA1	-0.0560202	0.0432997	-0.0961596	0.292916	1.41382e-14	1.58345e-12	ENSG00000067177.cg15388264	-1.36352	-1.36352	-11.8004	-11.8004	Down regulated & Hypo methylated
cg15682807	3628	ENSG00000078596	X	79360384	79367667	-1	9452	ITM2A	0.138395	0.000752082	-0.176502	0.238384	5.43492e-14	5.93237e-12	ENSG00000078596.cg15682807	-3.12373	3.12373	-11.2268	-11.2268	Up regulated & Hypo methylated
cg15682993	29990	ENSG00000131002	Y	19567313	19606274	1	NA	TXLNGY	-1.18638	4.31285e-20	-0.302902	0.258706	7.20459e-23	1.20826e-20	ENSG00000131002.cg15682993	-19.3652	-19.3652	-19.9178	-19.9178	Down regulated & Hypo methylated
cg16216704	39334	ENSG00000072501	X	53374149	53422728	-1	8243	SMC1A	0.0404401	0.0110434	-0.0274478	0.104567	5.03269e-07	3.97953e-05	ENSG00000072501.cg16216704	-1.9569	1.9569	-4.40017	-4.40017	Up regulated & Hypo methylated
cg16586165	501	ENSG00000147251	X	118495898	118686163	1	139818	DOCK11	0.0747208	0.0259927	-0.235303	0.237626	6.54476e-24	1.20089e-21	ENSG00000147251.cg16586165	-1.58515	1.58515	-20.9205	-20.9205	Up regulated & Hypo methylated
cg16681914	15	ENSG00000005302	X	11758159	11775772	1	10943	MSL3	0.0272998	0.0294312	-0.243165	0.200053	2.11127e-29	1.31379e-26	ENSG00000005302.cg16681914	-1.53119	1.53119	-25.8815	-25.8815	Up regulated & Hypo methylated
cg16943083	94	ENSG00000158270	18	316737	500722	-1	81035	COLEC12	0.109468	0.0380207	0.129184	0.301553	0.000142775	0.00906962	ENSG00000158270.cg16943083	-1.41998	1.41998	-2.04241	2.04241	Up regulated & Hyper methylated
cg17037297	10258	ENSG00000165168	X	37780011	37813461	1	1536	CYBB	0.0861978	0.0425884	0.133749	0.800418	1.5086e-18	2.00231e-16	ENSG00000165168.cg17037297	-1.37071	1.37071	-15.6985	15.6985	Up regulated & Hyper methylated
cg17134286	796	ENSG00000129675	X	136665547	136780932	-1	9459	ARHGEF6	0.083187	0.0159614	-0.146935	0.234096	1.24458e-16	1.51557e-14	ENSG00000129675.cg17134286	-1.79693	1.79693	-13.8194	-13.8194	Up regulated & Hypo methylated
cg17405145	58	ENSG00000131171	X	81202102	81298547	1	6451	SH3BGRL	0.0285176	0.0192122	-0.0579448	0.148495	1.03783e-06	8.05564e-05	ENSG00000131171.cg17405145	-1.71642	1.71642	-4.0939	-4.0939	Up regulated & Hypo methylated
cg17512860	60	ENSG00000196459	X	13712244	13734635	-1	6399	TRAPPC2	0.0299306	0.0446489	-0.0217615	0.0935225	6.81318e-08	5.64677e-06	ENSG00000196459.cg17512860	-1.35019	1.35019	-5.2482	-5.2482	Up regulated & Hypo methylated
cg17560699	494	ENSG00000183878	Y	13248379	13480673	-1	7404	UTY	-1.12813	3.53084e-22	0.28434	0.742217	1.01022e-26	2.58551e-24	ENSG00000183878.cg17560699	-21.4521	-21.4521	-23.5875	23.5875	Down regulated & Hyper methylated
cg18058072	63749	ENSG00000231535	Y	3002887	3200509	1	NA	LINC00278	-0.524123	8.01121e-20	0.219498	0.617602	2.44623e-18	3.20993e-16	ENSG00000231535.cg18058072	-19.0963	-19.0963	-15.4935	15.4935	Down regulated & Hyper methylated
cg18058072	38570	ENSG00000067646	Y	2935281	2982506	1	7544	ZFY	-1.06769	2.05545e-22	0.219498	0.617602	2.44623e-18	3.20993e-16	ENSG00000067646.cg18058072	-21.6871	-21.6871	-15.4935	15.4935	Down regulated & Hyper methylated
cg18077436	136	ENSG00000067048	Y	12904108	12920478	1	8653	DDX3Y	-1.21495	3.43011e-15	-0.21848	0.366677	3.52317e-17	4.39841e-15	ENSG00000067048.cg18077436	-14.4647	-14.4647	-14.3567	-14.3567	Down regulated & Hypo methylated
cg18110168	10	ENSG00000158352	X	50591647	50814302	-1	57477	SHROOM4	0.0624034	0.0483464	-0.203232	0.325982	3.88812e-09	3.43599e-07	ENSG00000158352.cg18110168	-1.31564	1.31564	-6.46395	-6.46395	Up regulated & Hypo methylated
cg19535369	97	ENSG00000169249	X	15790472	15823260	1	8233	ZRSR2	0.0477139	0.000626048	0.0174543	0.059726	9.64736e-06	0.000699822	ENSG00000169249.cg19535369	-3.20339	3.20339	-3.15501	3.15501	Up regulated & Hyper methylated
cg19792266	66	ENSG00000102383	X	75368427	75523502	-1	158866	ZDHHC15	0.0922135	0.0425884	-0.124137	0.427229	9.03891e-05	0.00590328	ENSG00000102383.cg19792266	-1.37071	1.37071	-2.22891	-2.22891	Up regulated & Hypo methylated
cg20494209	2524	ENSG00000184216	X	154010506	154019902	-1	3654	IRAK1	-0.0321602	0.0349896	0.0872527	0.851334	1.0071e-16	1.23195e-14	ENSG00000184216.cg20494209	-1.45606	-1.45606	-13.9094	13.9094	Down regulated & Hyper methylated
cg20775112	249	ENSG00000005302	X	11758159	11775772	1	10943	MSL3	0.0272998	0.0294312	-0.14326	0.11183	6.71217e-24	1.22929e-21	ENSG00000005302.cg20775112	-1.53119	1.53119	-20.9103	-20.9103	Up regulated & Hypo methylated
cg20781898	121133	ENSG00000158352	X	50591647	50814302	-1	57477	SHROOM4	0.0624034	0.0483464	0.0648648	0.845186	2.39084e-06	0.000181174	ENSG00000158352.cg20781898	-1.31564	1.31564	-3.7419	3.7419	Up regulated & Hyper methylated
cg21120047	35	ENSG00000122121	X	129738974	129769536	1	7512	XPNPEP2	0.195901	0.0410856	0.0664409	0.631185	1.27596e-05	0.000914788	ENSG00000122121.cg21120047	-1.38631	1.38631	-3.03868	3.03868	Up regulated & Hyper methylated
cg23872179	0	ENSG00000131171	X	81202102	81298547	1	6451	SH3BGRL	0.0285176	0.0192122	-0.0762973	0.155781	7.56106e-08	6.25168e-06	ENSG00000131171.cg23872179	-1.71642	1.71642	-5.204	-5.204	Up regulated & Hypo methylated
cg24832428	324	ENSG00000129675	X	136665547	136780932	-1	9459	ARHGEF6	0.083187	0.0159614	-0.352896	0.229949	4.32501e-30	4.10126e-27	ENSG00000129675.cg24832428	-1.79693	1.79693	-26.3871	-26.3871	Up regulated & Hypo methylated
cg25127732	243	ENSG00000185915	X	21654690	21658330	-1	257240	KLHL34	0.137109	0.0458227	-0.150918	0.41925	2.94452e-07	2.35986e-05	ENSG00000185915.cg25127732	-1.33892	1.33892	-4.62711	-4.62711	Up regulated & Hypo methylated
cg25443613	78	ENSG00000129824	Y	2841602	2932000	1	6192	RPS4Y1	-1.16331	2.37306e-05	-0.201489	0.280052	8.14579e-12	8.16618e-10	ENSG00000129824.cg25443613	-4.62469	-4.62469	-9.08798	-9.08798	Down regulated & Hypo methylated
cg25536960	23	ENSG00000176896	X	13653189	13681964	1	170082	TCEANC	0.0451419	0.0198514	-0.0356511	0.0868665	2.87084e-10	2.68975e-08	ENSG00000176896.cg25536960	-1.70221	1.70221	-7.57029	-7.57029	Up regulated & Hypo methylated
cg25569919	2654	ENSG00000086712	X	16786432	16844519	1	55787	TXLNG	0.0465212	0.000485146	-0.0489519	0.84578	9.08074e-05	0.005929	ENSG00000086712.cg25569919	-3.31413	3.31413	-2.22702	-2.22702	Up regulated & Hypo methylated
cg25815185	58	ENSG00000012817	Y	19703865	19744939	-1	8284	KDM5D	-1.1958	1.92562e-15	-0.295502	0.301184	9.75024e-22	1.50952e-19	ENSG00000012817.cg25815185	-14.7154	-14.7154	-18.8212	-18.8212	Down regulated & Hypo methylated
cg26327984	175	ENSG00000102055	X	42777366	42778163	-1	80316	PPP1R2C	0.0814866	0.0119585	0.216649	0.837281	2.17617e-28	8.71027e-26	ENSG00000102055.cg26327984	-1.92232	1.92232	-25.06	25.06	Up regulated & Hyper methylated
cg27355713	182	ENSG00000092377	Y	6910686	7101970	1	90665	TBL1Y	-0.419271	7.7778e-18	-0.304304	0.28481	5.33176e-19	7.20466e-17	ENSG00000092377.cg27355713	-17.1091	-17.1091	-16.1424	-16.1424	Down regulated & Hypo methylated
cg27509967	6847	ENSG00000012817	Y	19703865	19744939	-1	8284	KDM5D	-1.1958	1.92562e-15	0.357094	0.703143	6.0668e-29	2.9843e-26	ENSG00000012817.cg27509967	-14.7154	-14.7154	-25.5252	25.5252	Down regulated & Hyper methylated

## Sheet: Subtype IV 
probeID	distance_TSS	ensembl_gene_id	chromosome_name	start_position	end_position	strand	entrezgene_id	external_gene_name	logFC	FDR	diffmean.g1.g2	diffmean.g2.g1	p.value.g1.g2	p.value.adj.g1.g2	ID	geFDR	geFDR2	meFDR	meFDR2	starburst.status
cg00011200	21	ENSG00000147155	X	48521799	48528716	1	10682	EBP	0.0860898	1.53159e-05	0.215203	0.233315	7.40954e-08	5.26876e-05	ENSG00000147155.cg00011200	-4.81486	4.81486	-4.27829	4.27829	Up regulated & Hyper methylated
cg00061679	51528	ENSG00000205944	Y	23219434	23291356	1	57054	DAZ2	0.0732794	0.00677808	-0.120476	0.605275	1.98053e-05	0.00210455	ENSG00000205944.cg00061679	-2.16889	2.16889	-2.67684	-2.67684	Up regulated & Hypo methylated
cg00140085	106	ENSG00000130821	X	153687926	153696588	1	6535	SLC6A8	0.137092	8.08036e-06	0.123823	0.273813	5.84991e-05	0.00517141	ENSG00000130821.cg00140085	-5.09257	5.09257	-2.28639	2.28639	Up regulated & Hyper methylated
cg00214611	241	ENSG00000154620	Y	13703899	13706024	1	9087	TMSB4Y	0.421333	2.4025e-05	0.221598	0.279419	2.66348e-06	0.000376134	ENSG00000154620.cg00214611	-4.61934	4.61934	-3.42466	3.42466	Up regulated & Hyper methylated
cg00230685	4	ENSG00000047634	X	17737449	17754988	1	6322	SCML1	0.0769261	0.000286817	0.188847	0.237959	1.65739e-07	5.54973e-05	ENSG00000047634.cg00230685	-3.5424	3.5424	-4.25573	4.25573	Up regulated & Hyper methylated
cg00288763	9560	ENSG00000145428	4	153710125	153760235	-1	285533	RNF175	-0.122335	0.00123853	0.0944993	0.72323	0.000111305	0.00850543	ENSG00000145428.cg00288763	-2.90709	-2.90709	-2.0703	2.0703	Down regulated & Hyper methylated
cg00347863	37533	ENSG00000127995	7	94509219	94557019	1	64921	CASD1	-0.0545365	0.0035256	0.0899976	0.668402	9.15318e-05	0.00732904	ENSG00000127995.cg00347863	-2.45277	-2.45277	-2.13495	2.13495	Down regulated & Hyper methylated
cg00457389	110	ENSG00000102098	X	18239313	18354688	-1	10389	SCML2	-0.134956	0.00060561	0.0403311	0.0922767	1.95802e-05	0.00208245	ENSG00000102098.cg00457389	-3.21781	-3.21781	-2.68142	2.68142	Down regulated & Hyper methylated
cg00458505	92	ENSG00000188158	X	17375420	17735994	1	4810	NHS	0.0818664	0.00528232	0.23453	0.261635	5.58751e-08	5.26876e-05	ENSG00000188158.cg00458505	-2.27718	2.27718	-4.27829	4.27829	Up regulated & Hyper methylated
cg00466309	572	ENSG00000241769	X	149527591	149540959	-1	NA	LINC00893	0.0849241	0.0454149	0.257363	0.263782	1.12575e-07	5.26876e-05	ENSG00000241769.cg00466309	-1.3428	1.3428	-4.27829	4.27829	Up regulated & Hyper methylated
cg00886669	10029	ENSG00000224177	2	11391810	11403080	1	NA	LINC00570	0.115907	0.0376958	0.112489	0.688976	7.56978e-05	0.00636291	ENSG00000224177.cg00886669	-1.42371	1.42371	-2.19634	2.19634	Up regulated & Hyper methylated
cg01010618	129	ENSG00000147255	X	131273506	131578899	-1	3547	IGSF1	-0.148618	0.0411464	0.187024	0.283208	1.06265e-07	5.26876e-05	ENSG00000147255.cg01010618	-1.38567	-1.38567	-4.27829	4.27829	Down regulated & Hyper methylated
cg01056373	6	ENSG00000147383	X	152830967	152869729	1	50814	NSDHL	0.03167	0.0406503	0.189088	0.280161	1.55929e-07	5.51719e-05	ENSG00000147383.cg01056373	-1.39094	1.39094	-4.25828	4.25828	Up regulated & Hyper methylated
cg01084827	84	ENSG00000247746	X	55484616	55489202	-1	158880	USP51	-0.209233	2.45269e-08	0.147297	0.290429	2.73538e-06	0.000384833	ENSG00000247746.cg01084827	-7.61036	-7.61036	-3.41473	3.41473	Down regulated & Hyper methylated
cg01120894	103	ENSG00000134594	X	130171962	130184870	1	9363	RAB33A	-0.103766	0.0124955	0.25887	0.269446	1.56247e-08	5.26876e-05	ENSG00000134594.cg01120894	-1.90325	-1.90325	-4.27829	4.27829	Down regulated & Hyper methylated
cg01169440	845	ENSG00000005022	X	119468422	119471396	1	292	SLC25A5	0.0317036	0.0188632	0.120315	0.162801	3.0567e-07	7.2535e-05	ENSG00000005022.cg01169440	-1.72438	1.72438	-4.13945	4.13945	Up regulated & Hyper methylated
cg01172484	1	ENSG00000187601	X	55452127	55453566	1	28986	MAGEH1	-0.10461	3.79523e-05	0.160511	0.266906	1.72083e-05	0.0018645	ENSG00000187601.cg01172484	-4.42076	-4.42076	-2.72944	2.72944	Down regulated & Hyper methylated
cg01244877	753	ENSG00000196924	X	154348524	154374638	-1	2316	FLNA	-0.0593354	0.0011876	0.164465	0.319822	4.31138e-07	9.04202e-05	ENSG00000196924.cg01244877	-2.92533	-2.92533	-4.04373	4.04373	Down regulated & Hyper methylated
cg01311227	13142	ENSG00000129824	Y	2841602	2932000	1	6192	RPS4Y1	0.741295	9.99035e-09	0.166753	0.336873	7.89413e-05	0.00657748	ENSG00000129824.cg01311227	-8.00042	8.00042	-2.18194	2.18194	Up regulated & Hyper methylated
cg01372992	32	ENSG00000165675	X	130623369	130903317	-1	10495	ENOX2	-0.0282452	0.0436582	0.14198	0.210691	1.11869e-06	0.000182813	ENSG00000165675.cg01372992	-1.35993	-1.35993	-3.73799	3.73799	Down regulated & Hyper methylated
cg01479645	193	ENSG00000129353	19	10602457	10644557	1	57153	SLC44A2	0.0245352	0.0328657	0.030114	0.944348	1.54787e-05	0.00170643	ENSG00000129353.cg01479645	-1.48326	1.48326	-2.76791	2.76791	Up regulated & Hyper methylated
cg01483252	85	ENSG00000147119	X	46573765	46598496	1	56548	CHST7	-0.0970299	0.00360916	0.170429	0.272779	1.10466e-05	0.00128154	ENSG00000147119.cg01483252	-2.44259	-2.44259	-2.89227	2.89227	Down regulated & Hyper methylated
cg01488378	92	ENSG00000102100	X	48903180	48911958	-1	7355	SLC35A2	0.0516851	0.0012454	0.178267	0.232042	2.63813e-07	6.70598e-05	ENSG00000102100.cg01488378	-2.90469	2.90469	-4.17354	4.17354	Up regulated & Hyper methylated
cg01555661	14	ENSG00000182872	X	47145221	47186813	1	8241	RBM10	0.0230635	0.0335551	0.129365	0.193617	2.0771e-06	0.000304855	ENSG00000182872.cg01555661	-1.47424	1.47424	-3.51591	3.51591	Up regulated & Hyper methylated
cg01579322	62	ENSG00000184083	X	54068324	54183281	-1	54954	FAM120C	-0.06954	0.0001198	0.222316	0.274737	6.27998e-08	5.26876e-05	ENSG00000184083.cg01579322	-3.92154	-3.92154	-4.27829	4.27829	Down regulated & Hyper methylated
cg01850541	160	ENSG00000130052	X	68647666	68725842	1	9754	STARD8	-0.0987992	0.00106405	0.144731	0.231556	1.14123e-07	5.26876e-05	ENSG00000130052.cg01850541	-2.97304	-2.97304	-4.27829	4.27829	Down regulated & Hyper methylated
cg01996818	269	ENSG00000134602	X	132023302	132075943	1	51765	STK26	0.0765042	0.000106441	0.159817	0.233441	1.4856e-06	0.000231231	ENSG00000134602.cg01996818	-3.97289	3.97289	-3.63595	3.63595	Up regulated & Hyper methylated
cg01997410	179	ENSG00000242732	X	72127110	72131901	-1	340526	RTL5	-0.119987	0.00218335	0.13607	0.169195	4.75617e-07	9.6396e-05	ENSG00000242732.cg01997410	-2.66088	-2.66088	-4.01594	4.01594	Down regulated & Hyper methylated
cg02056550	454	ENSG00000233699	Y	8682594	8700977	-1	NA	TTTY18	0.0383688	0.022972	-0.231425	0.694083	2.91397e-07	7.09138e-05	ENSG00000233699.cg02056550	-1.6388	1.6388	-4.14927	-4.14927	Up regulated & Hypo methylated
cg02061229	3242	ENSG00000255282	11	102746968	102836766	1	NA	WTAPP1	0.215043	0.00267387	0.0935609	0.444108	7.80947e-05	0.00651898	ENSG00000255282.cg02061229	-2.57286	2.57286	-2.18582	2.18582	Up regulated & Hyper methylated
cg02210067	630	ENSG00000005302	X	11758159	11775772	1	10943	MSL3	-0.0343984	0.00213259	0.0869917	0.171731	1.92324e-06	0.000285874	ENSG00000005302.cg02210067	-2.67109	-2.67109	-3.54383	3.54383	Down regulated & Hyper methylated
cg02256315	4958	ENSG00000074319	11	18468336	18526951	-1	7251	TSG101	0.0339295	0.000981946	0.0822109	0.804027	1.92898e-05	0.00205517	ENSG00000074319.cg02256315	-3.00791	3.00791	-2.68715	2.68715	Up regulated & Hyper methylated
cg02334333	197	ENSG00000119866	2	60450520	60554467	-1	53335	BCL11A	-0.144741	0.0213749	0.0829932	0.692753	0.000127817	0.00942824	ENSG00000119866.cg02334333	-1.6701	-1.6701	-2.02557	2.02557	Down regulated & Hyper methylated
cg02348876	13643	ENSG00000168546	8	21690398	21812357	-1	2675	GFRA2	-0.142492	0.0150205	0.0530877	0.680631	1.23623e-05	0.00141258	ENSG00000168546.cg02348876	-1.82331	-1.82331	-2.84999	2.84999	Down regulated & Hyper methylated
cg02354343	217	ENSG00000232160	X	132217053	132432862	1	NA	RAP2C-AS1	-0.077184	0.00978111	0.180764	0.278955	1.87015e-06	0.000279362	ENSG00000232160.cg02354343	-2.00961	-2.00961	-3.55383	3.55383	Down regulated & Hyper methylated
cg02522936	1103	ENSG00000229236	Y	20464916	20575519	-1	NA	TTTY10	0.198931	0.00781069	-0.211574	0.683436	7.57693e-06	0.000917837	ENSG00000229236.cg02522936	-2.10731	2.10731	-3.03723	-3.03723	Up regulated & Hypo methylated
cg02547323	221	ENSG00000123570	X	103822327	103832257	-1	51209	RAB9B	-0.0869916	0.0232481	0.215294	0.442621	8.41283e-09	5.05476e-05	ENSG00000123570.cg02547323	-1.63361	-1.63361	-4.2963	4.2963	Down regulated & Hyper methylated
cg02600099	255	ENSG00000170145	11	111602449	111730855	1	23235	SIK2	-0.0300033	0.0219869	0.0591237	0.864579	0.000126227	0.00935504	ENSG00000170145.cg02600099	-1.65784	-1.65784	-2.02895	2.02895	Down regulated & Hyper methylated
cg02626719	56	ENSG00000184867	X	101655281	101659850	-1	9823	ARMCX2	-0.0656316	0.0028435	0.216373	0.44123	7.26502e-08	5.26876e-05	ENSG00000184867.cg02626719	-2.54615	-2.54615	-4.27829	4.27829	Down regulated & Hyper methylated
cg02714202	64	ENSG00000247746	X	55484616	55489202	-1	158880	USP51	-0.209233	2.45269e-08	0.12178	0.216302	3.7218e-07	8.18378e-05	ENSG00000247746.cg02714202	-7.61036	-7.61036	-4.08705	4.08705	Down regulated & Hyper methylated
cg02842889	417	ENSG00000067646	Y	2935281	2982506	1	7544	ZFY	0.675963	7.51116e-07	0.252995	0.277029	1.03196e-07	5.26876e-05	ENSG00000067646.cg02842889	-6.12429	6.12429	-4.27829	4.27829	Up regulated & Hyper methylated
cg02877657	16541	ENSG00000085760	2	55236595	55269347	-1	4528	MTIF2	0.027007	0.0128288	0.0644361	0.810686	7.73997e-05	0.00647682	ENSG00000085760.cg02877657	-1.89181	1.89181	-2.18864	2.18864	Up regulated & Hyper methylated
cg02982237	6283	ENSG00000196405	14	99971449	100144236	1	51466	EVL	-0.0878633	7.87512e-05	0.0443736	0.880004	7.6899e-05	0.00644714	ENSG00000196405.cg02982237	-4.10374	-4.10374	-2.19063	2.19063	Down regulated & Hyper methylated
cg03003036	232	ENSG00000182872	X	47145221	47186813	1	8241	RBM10	0.0230635	0.0335551	-0.0700241	0.843899	5.65761e-06	0.000713835	ENSG00000182872.cg03003036	-1.47424	1.47424	-3.1464	-3.1464	Up regulated & Hypo methylated
cg03055372	221	ENSG00000147100	X	74421493	74533917	1	6567	SLC16A2	-0.0708135	0.00264817	0.0890269	0.224403	0.000129917	0.00955558	ENSG00000147100.cg03055372	-2.57705	-2.57705	-2.01974	2.01974	Down regulated & Hyper methylated
cg03249789	1046	ENSG00000105135	19	15114984	15125786	-1	10994	ILVBL	0.0535645	0.000175082	0.0178704	0.922288	7.73743e-05	0.00647581	ENSG00000105135.cg03249789	-3.75676	3.75676	-2.18871	2.18871	Up regulated & Hyper methylated
cg03329408	79897	ENSG00000170959	11	30830369	31369810	-1	341019	DCDC1	-0.125834	0.0225858	0.0351261	0.907863	3.38597e-05	0.00330172	ENSG00000170959.cg03329408	-1.64616	-1.64616	-2.48126	2.48126	Down regulated & Hyper methylated
cg03343515	19857	ENSG00000256612	19	40924219	40950660	1	NA	CYP2B7P	0.196329	0.00297838	0.109223	0.636605	1.31054e-05	0.00148381	ENSG00000256612.cg03343515	-2.52602	2.52602	-2.82862	2.82862	Up regulated & Hyper methylated
cg03554089	21738	ENSG00000229807	X	73820649	73852723	-1	7503	XIST	-0.80557	8.75383e-05	-0.153464	0.663594	9.48053e-06	0.00112047	ENSG00000229807.cg03554089	-4.0578	-4.0578	-2.9506	-2.9506	Down regulated & Hypo methylated
cg03658985	84	ENSG00000126895	X	153902531	153907166	1	554	AVPR2	-0.166226	0.00726041	0.105936	0.432897	3.94834e-06	0.000522904	ENSG00000126895.cg03658985	-2.13904	-2.13904	-3.28158	3.28158	Down regulated & Hyper methylated
cg03691313	67	ENSG00000196924	X	154348524	154374638	-1	2316	FLNA	-0.0593354	0.0011876	0.225527	0.25202	1.02083e-07	5.26876e-05	ENSG00000196924.cg03691313	-2.92533	-2.92533	-4.27829	4.27829	Down regulated & Hyper methylated
cg03703171	246	ENSG00000136689	2	113107214	113134016	1	3557	IL1RN	0.107729	0.00587039	0.11718	0.630971	7.47249e-05	0.00628767	ENSG00000136689.cg03703171	-2.23133	2.23133	-2.20151	2.20151	Up regulated & Hyper methylated
cg03706022	1	ENSG00000165175	X	38801432	38806537	1	58526	MID1IP1	0.0646738	2.33388e-05	0.187215	0.334084	3.92379e-08	5.26876e-05	ENSG00000165175.cg03706022	-4.63192	4.63192	-4.27829	4.27829	Up regulated & Hyper methylated
cg03753451	260	ENSG00000101974	X	139726346	139945276	-1	286410	ATP11C	-0.0661039	0.000588879	0.152309	0.204406	2.95509e-07	7.13339e-05	ENSG00000101974.cg03753451	-3.22997	-3.22997	-4.1467	4.1467	Down regulated & Hyper methylated
cg03892808	286	ENSG00000067840	X	153802166	153830565	-1	57595	PDZD4	-0.0793625	0.0130589	0.156959	0.226559	1.17229e-05	0.00134936	ENSG00000067840.cg03892808	-1.88409	-1.88409	-2.86987	2.86987	Down regulated & Hyper methylated
cg03908845	36798	ENSG00000101977	X	139581770	139708227	-1	4168	MCF2	-0.150573	0.00154654	0.12427	0.482638	2.08615e-05	0.00219362	ENSG00000101977.cg03908845	-2.81064	-2.81064	-2.65884	2.65884	Down regulated & Hyper methylated
cg03959079	1064	ENSG00000157625	X	30827442	30975084	-1	257397	TAB3	-0.0302027	0.0377227	-0.140617	0.741305	2.13507e-07	6.10843e-05	ENSG00000157625.cg03959079	-1.4234	-1.4234	-4.21407	-4.21407	Down regulated & Hypo methylated
cg03971283	51	ENSG00000198910	X	153861514	153886173	-1	3897	L1CAM	-0.259285	0.000821264	0.0911921	0.136449	1.59256e-05	0.00174815	ENSG00000198910.cg03971283	-3.08552	-3.08552	-2.75742	2.75742	Down regulated & Hyper methylated
cg04010032	294	ENSG00000102034	X	130064874	130110716	-1	2000	ELF4	0.0456582	0.00923654	0.248714	0.342994	1.20722e-07	5.26876e-05	ENSG00000102034.cg04010032	-2.03449	2.03449	-4.27829	4.27829	Up regulated & Hyper methylated
cg04262605	22	ENSG00000129680	X	136213220	136256482	-1	79649	MAP7D3	-0.103437	0.000500606	0.216804	0.283632	2.20764e-07	6.21716e-05	ENSG00000129680.cg04262605	-3.3005	-3.3005	-4.20641	4.20641	Down regulated & Hyper methylated
cg04290452	27	ENSG00000101856	X	119236245	119244466	1	10857	PGRMC1	0.0248181	0.0139311	0.0391692	0.0786046	0.000133942	0.00976431	ENSG00000101856.cg04290452	-1.85601	1.85601	-2.01036	2.01036	Up regulated & Hyper methylated
cg04323365	37	ENSG00000169562	X	71215194	71225516	1	2705	GJB1	0.110604	0.0117321	0.101949	0.8009	8.1129e-06	0.000975944	ENSG00000169562.cg04323365	-1.93063	1.93063	-3.01058	3.01058	Up regulated & Hyper methylated
cg04378167	134	ENSG00000104888	19	49429401	49442360	-1	57030	SLC17A7	-0.168974	0.000529884	-0.0882289	0.207543	2.45611e-05	0.00251523	ENSG00000104888.cg04378167	-3.27582	-3.27582	-2.59942	-2.59942	Down regulated & Hypo methylated
cg04419680	652	ENSG00000165246	Y	14522573	14845650	1	22829	NLGN4Y	0.519136	0.000211486	0.172228	0.274714	5.98702e-05	0.00526589	ENSG00000165246.cg04419680	-3.67472	3.67472	-2.27853	2.27853	Up regulated & Hyper methylated
cg04448376	240	ENSG00000183878	Y	13248379	13480673	-1	7404	UTY	0.739577	3.54206e-08	0.203725	0.308089	7.84296e-07	0.000137916	ENSG00000183878.cg04448376	-7.45074	7.45074	-3.86039	3.86039	Up regulated & Hyper methylated
cg04462662	4049	ENSG00000153786	16	84974181	85011535	-1	55625	ZDHHC7	0.0601535	8.99045e-05	0.13056	0.557432	6.21972e-05	0.00542535	ENSG00000153786.cg04462662	-4.04622	4.04622	-2.26557	2.26557	Up regulated & Hyper methylated
cg04510155	37	ENSG00000182173	17	75516060	75524735	1	283989	TSEN54	0.0362272	0.048815	0.0195171	0.943665	0.000134364	0.00978478	ENSG00000182173.cg04510155	-1.31145	1.31145	-2.00945	2.00945	Up regulated & Hyper methylated
cg04663649	68	ENSG00000134602	X	132023302	132075943	1	51765	STK26	0.0765042	0.000106441	0.119912	0.190726	6.48594e-06	0.000801884	ENSG00000134602.cg04663649	-3.97289	3.97289	-3.09589	3.09589	Up regulated & Hyper methylated
cg04675919	1646	ENSG00000012211	X	49174802	49186528	-1	4007	PRICKLE3	0.0723283	5.20368e-05	0.197423	0.246719	1.29752e-07	5.35202e-05	ENSG00000012211.cg04675919	-4.28369	4.28369	-4.27148	4.27148	Up regulated & Hyper methylated
cg04703500	5	ENSG00000068400	X	48973720	49002264	-1	56850	GRIPAP1	0.0373526	2.99795e-05	0.185799	0.250812	2.65547e-07	6.72893e-05	ENSG00000068400.cg04703500	-4.52318	4.52318	-4.17205	4.17205	Up regulated & Hyper methylated
cg04734394	39	ENSG00000147144	X	49053572	49069857	1	90060	CCDC120	0.0561852	0.00414708	0.203843	0.249269	1.80401e-07	5.71188e-05	ENSG00000147144.cg04734394	-2.38226	2.38226	-4.24322	4.24322	Up regulated & Hyper methylated
cg04774822	330	ENSG00000172890	11	71453109	71524107	1	55191	NADSYN1	0.0642728	4.89349e-06	0.110423	0.682339	2.0041e-05	0.00212356	ENSG00000172890.cg04774822	-5.31038	5.31038	-2.67294	2.67294	Up regulated & Hyper methylated
cg04793532	235	ENSG00000188153	X	108439844	108697545	1	1287	COL4A5	-0.080283	0.0421436	0.162854	0.315033	6.10748e-07	0.000115287	ENSG00000188153.cg04793532	-1.37527	-1.37527	-3.93822	3.93822	Down regulated & Hyper methylated
cg04812249	14133	ENSG00000133131	X	106813871	107000212	-1	79710	MORC4	0.0473465	0.00198265	0.0979874	0.747176	2.4021e-05	0.00246669	ENSG00000133131.cg04812249	-2.70275	2.70275	-2.60789	2.60789	Up regulated & Hyper methylated
cg04944936	119	ENSG00000184083	X	54068324	54183281	-1	54954	FAM120C	-0.06954	0.0001198	0.168772	0.20126	7.15708e-08	5.26876e-05	ENSG00000184083.cg04944936	-3.92154	-3.92154	-4.27829	4.27829	Down regulated & Hyper methylated
cg04995154	287	ENSG00000013619	X	150361422	150514178	1	10046	MAMLD1	-0.091939	0.000225612	0.122475	0.19881	3.4816e-05	0.0033814	ENSG00000013619.cg04995154	-3.64664	-3.64664	-2.4709	2.4709	Down regulated & Hyper methylated
cg05032098	492	ENSG00000133142	X	103576231	103587736	1	79921	TCEAL4	-0.0245619	0.0277129	0.113277	0.279641	5.43251e-06	0.000688475	ENSG00000133142.cg05032098	-1.55732	-1.55732	-3.16211	3.16211	Down regulated & Hyper methylated
cg05096434	95	ENSG00000133131	X	106813871	107000212	-1	79710	MORC4	0.0473465	0.00198265	0.171132	0.199967	2.68822e-07	6.77664e-05	ENSG00000133131.cg05096434	-2.70275	2.70275	-4.16899	4.16899	Up regulated & Hyper methylated
cg05100268	897	ENSG00000102125	X	154411524	154421726	1	6901	TAZ	0.0453626	0.0124646	0.157569	0.376022	3.84396e-09	3.65939e-05	ENSG00000102125.cg05100268	-1.90432	1.90432	-4.43659	4.43659	Up regulated & Hyper methylated
cg05130312	252148	ENSG00000171054	X	131543976	131545056	1	347468	OR13H1	0.036452	0.0366526	-0.184704	0.709654	4.80708e-06	0.000619728	ENSG00000171054.cg05130312	-1.4359	1.4359	-3.2078	-3.2078	Up regulated & Hypo methylated
cg05181702	48035	ENSG00000047644	X	10015562	10144478	1	55841	WWC3	-0.0411455	0.00417581	0.228126	0.306192	3.29555e-07	7.56872e-05	ENSG00000047644.cg05181702	-2.37926	-2.37926	-4.12098	4.12098	Down regulated & Hyper methylated
cg05183567	2371	ENSG00000092094	14	20446401	20455089	-1	55644	OSGEP	0.0362947	0.00675078	0.0316863	0.86058	0.000108085	0.00833757	ENSG00000092094.cg05183567	-2.17065	2.17065	-2.07896	2.07896	Up regulated & Hyper methylated
cg05229802	223	ENSG00000050820	16	75228181	75268053	-1	9564	BCAR1	0.0557596	0.00339865	0.0950615	0.612114	3.5023e-05	0.00339765	ENSG00000050820.cg05229802	-2.46869	2.46869	-2.46882	2.46882	Up regulated & Hyper methylated
cg05295023	633	ENSG00000172830	11	67303478	67312607	1	54961	SSH3	0.0797919	4.31315e-05	0.0891536	0.614586	0.00010679	0.00826259	ENSG00000172830.cg05295023	-4.36521	4.36521	-2.08288	2.08288	Up regulated & Hyper methylated
cg05363666	10561	ENSG00000147224	X	107628424	107651026	1	5631	PRPS1	-0.0328395	0.01694	0.122474	0.166617	2.30148e-06	0.000332262	ENSG00000147224.cg05363666	-1.77109	-1.77109	-3.47852	3.47852	Down regulated & Hyper methylated
cg05397816	33	ENSG00000174460	X	118823824	118826968	1	170261	ZCCHC12	-0.177465	0.000294967	0.209978	0.263099	3.25132e-07	7.51694e-05	ENSG00000174460.cg05397816	-3.53023	-3.53023	-4.12396	4.12396	Down regulated & Hyper methylated
cg05474077	53282	ENSG00000131171	X	81202102	81298547	1	6451	SH3BGRL	-0.0317805	0.00309139	0.0933958	0.132109	3.55708e-05	0.0034382	ENSG00000131171.cg05474077	-2.50985	-2.50985	-2.46367	2.46367	Down regulated & Hyper methylated
cg05480730	58996	ENSG00000099725	Y	7273972	7381548	1	NA	PRKY	0.727603	1.01514e-08	0.262407	0.277736	1.17319e-07	5.26876e-05	ENSG00000099725.cg05480730	-7.99348	7.99348	-4.27829	4.27829	Up regulated & Hyper methylated
cg05673346	277	ENSG00000165175	X	38801432	38806537	1	58526	MID1IP1	0.0646738	2.33388e-05	0.164001	0.334272	5.22122e-08	5.26876e-05	ENSG00000165175.cg05673346	-4.63192	4.63192	-4.27829	4.27829	Up regulated & Hyper methylated
cg05806018	7	ENSG00000155966	X	148500617	149000663	1	2334	AFF2	-0.120847	0.0301962	0.264027	0.324173	1.4261e-07	5.38149e-05	ENSG00000155966.cg05806018	-1.52005	-1.52005	-4.2691	4.2691	Down regulated & Hyper methylated
cg05845141	256	ENSG00000105643	19	18001132	18014102	1	27106	ARRDC2	0.044343	0.020737	0.0941637	0.615176	0.000100964	0.00791156	ENSG00000105643.cg05845141	-1.68325	1.68325	-2.10174	2.10174	Up regulated & Hyper methylated
cg05861409	7353	ENSG00000077713	X	119399336	119454478	1	203427	SLC25A43	0.033382	0.0228484	0.186889	0.240303	1.47832e-07	5.42101e-05	ENSG00000077713.cg05861409	-1.64114	1.64114	-4.26592	4.26592	Up regulated & Hyper methylated
cg05880897	1509	ENSG00000102287	X	151953124	151974680	-1	2564	GABRE	0.110713	0.00911199	-0.136228	0.686403	2.67359e-08	5.26876e-05	ENSG00000102287.cg05880897	-2.04039	2.04039	-4.27829	-4.27829	Up regulated & Hypo methylated
cg05940236	10109	ENSG00000067048	Y	12904108	12920478	1	8653	DDX3Y	0.769073	1.71997e-08	0.144789	0.307445	3.20074e-05	0.00315313	ENSG00000067048.cg05940236	-7.76448	7.76448	-2.50126	2.50126	Up regulated & Hyper methylated
cg05950094	226	ENSG00000169891	X	16946658	17153272	1	9185	REPS2	0.0807278	0.000942702	0.107961	0.188589	3.15729e-06	0.000434003	ENSG00000169891.cg05950094	-3.02563	3.02563	-3.36251	3.36251	Up regulated & Hyper methylated
cg05975021	2109	ENSG00000047648	X	11117651	11665920	-1	395	ARHGAP6	0.106064	0.000675747	-0.0841014	0.823441	7.38585e-06	0.000898447	ENSG00000047648.cg05975021	-3.17022	3.17022	-3.04651	-3.04651	Up regulated & Hypo methylated
cg06012410	861	ENSG00000012232	8	28600469	28755599	1	2137	EXTL3	-0.0325128	0.0275985	0.0839828	0.804931	7.74618e-06	0.000936937	ENSG00000012232.cg06012410	-1.55911	-1.55911	-3.02829	3.02829	Down regulated & Hyper methylated
cg06027835	542	ENSG00000101940	X	48590042	48608869	1	64743	WDR13	0.0330586	0.0196709	0.173885	0.22936	1.13232e-07	5.26876e-05	ENSG00000101940.cg06027835	-1.70618	1.70618	-4.27829	4.27829	Up regulated & Hyper methylated
cg06051391	240	ENSG00000232160	X	132217053	132432862	1	NA	RAP2C-AS1	-0.077184	0.00978111	0.187958	0.209048	2.82132e-07	6.97256e-05	ENSG00000232160.cg06051391	-2.00961	-2.00961	-4.15661	4.15661	Down regulated & Hyper methylated
cg06144999	141	ENSG00000004961	X	11111301	11123086	1	3052	HCCS	0.0447886	0.000242259	0.22205	0.253896	1.27827e-07	5.35202e-05	ENSG00000004961.cg06144999	-3.61572	3.61572	-4.27148	4.27148	Up regulated & Hyper methylated
cg06151718	8	ENSG00000144045	2	74518131	74526281	-1	165545	DQX1	0.374649	1.32119e-05	0.110847	0.704823	9.22724e-05	0.00737438	ENSG00000144045.cg06151718	-4.87904	4.87904	-2.13227	2.13227	Up regulated & Hyper methylated
cg06174815	93	ENSG00000155966	X	148500617	149000663	1	2334	AFF2	-0.120847	0.0301962	0.133112	0.224788	1.33478e-07	5.35202e-05	ENSG00000155966.cg06174815	-1.52005	-1.52005	-4.27148	4.27148	Down regulated & Hyper methylated
cg06228453	5951	ENSG00000133131	X	106813871	107000212	-1	79710	MORC4	0.0473465	0.00198265	0.156381	0.261184	1.64412e-06	0.000251493	ENSG00000133131.cg06228453	-2.70275	2.70275	-3.59947	3.59947	Up regulated & Hyper methylated
cg06298361	47	ENSG00000101997	X	49235470	49250520	1	28952	CCDC22	0.0330215	0.0096349	0.16297	0.238303	8.76752e-08	5.26876e-05	ENSG00000101997.cg06298361	-2.01615	2.01615	-4.27829	4.27829	Up regulated & Hyper methylated
cg06464066	4	ENSG00000169891	X	16946658	17153272	1	9185	REPS2	0.0807278	0.000942702	0.14539	0.173586	3.2025e-07	7.47664e-05	ENSG00000169891.cg06464066	-3.02563	3.02563	-4.12629	4.12629	Up regulated & Hyper methylated
cg06513359	156	ENSG00000147123	X	47142216	47145504	-1	54539	NDUFB11	0.0363493	0.0251049	0.196274	0.233969	9.69923e-08	5.26876e-05	ENSG00000147123.cg06513359	-1.60024	1.60024	-4.27829	4.27829	Up regulated & Hyper methylated
cg06759781	9448	ENSG00000169291	1	154469772	154502412	-1	126669	SHE	-0.133529	0.000605586	0.0767513	0.66743	0.000111264	0.00850441	ENSG00000169291.cg06759781	-3.21782	-3.21782	-2.07036	2.07036	Down regulated & Hyper methylated
cg06797068	15	ENSG00000080007	6	73394828	73417566	1	55510	DDX43	0.15667	0.0439248	0.12725	0.640974	0.000124224	0.00924469	ENSG00000080007.cg06797068	-1.35729	1.35729	-2.03411	2.03411	Up regulated & Hyper methylated
cg06908232	43	ENSG00000188706	X	129803288	129843909	-1	51114	ZDHHC9	0.0426088	0.000434025	0.181189	0.259269	1.88934e-07	5.82041e-05	ENSG00000188706.cg06908232	-3.36248	3.36248	-4.23505	4.23505	Up regulated & Hyper methylated
cg06921685	415	ENSG00000125356	X	119871832	119876662	1	4694	NDUFA1	0.0419261	0.00438481	0.130146	0.171717	4.13405e-07	8.79164e-05	ENSG00000125356.cg06921685	-2.35805	2.35805	-4.05593	4.05593	Up regulated & Hyper methylated
cg06944112	22321	ENSG00000147592	8	70635318	70669185	-1	51110	LACTB2	0.0631678	0.0024302	0.0959915	0.71673	6.4571e-05	0.00559827	ENSG00000147592.cg06944112	-2.61436	2.61436	-2.25195	2.25195	Up regulated & Hyper methylated
cg07036561	5301	ENSG00000137802	15	41774434	41827855	1	23005	MAPKBP1	-0.0277199	0.0219906	0.0311649	0.848905	0.000117992	0.00888714	ENSG00000137802.cg07036561	-1.65776	-1.65776	-2.05124	2.05124	Down regulated & Hyper methylated
cg07056506	255	ENSG00000166707	X	104112131	104115846	1	644353	ZCCHC18	-0.139567	0.00310373	0.232379	0.251015	1.07307e-07	5.26876e-05	ENSG00000166707.cg07056506	-2.50812	-2.50812	-4.27829	4.27829	Down regulated & Hyper methylated
cg07354666	537	ENSG00000147155	X	48521799	48528716	1	10682	EBP	0.0860898	1.53159e-05	0.118197	0.171799	8.03869e-07	0.000140391	ENSG00000147155.cg07354666	-4.81486	4.81486	-3.85266	3.85266	Up regulated & Hyper methylated
cg07447868	48782	ENSG00000265465	X	17425881	17425954	1	NA	MIR4768	0.229086	0.0105211	0.14404	0.241574	3.5789e-08	5.26876e-05	ENSG00000265465.cg07447868	-1.97794	1.97794	-4.27829	4.27829	Up regulated & Hyper methylated
cg07509252	1549	ENSG00000167508	16	88651935	88663161	-1	4597	MVD	0.0741963	0.00124066	0.0176886	0.945633	3.73541e-05	0.00358204	ENSG00000167508.cg07509252	-2.90635	2.90635	-2.44587	2.44587	Up regulated & Hyper methylated
cg07653640	92	ENSG00000101938	X	110673856	110795819	-1	91851	CHRDL1	-0.244126	0.00529748	0.174334	0.339639	2.25846e-06	0.000327414	ENSG00000101938.cg07653640	-2.27593	-2.27593	-3.4849	3.4849	Down regulated & Hyper methylated
cg07659240	90	ENSG00000013619	X	150361422	150514178	1	10046	MAMLD1	-0.091939	0.000225612	0.201826	0.221465	8.32729e-08	5.26876e-05	ENSG00000013619.cg07659240	-3.64664	-3.64664	-4.27829	4.27829	Down regulated & Hyper methylated
cg07686944	27	ENSG00000047634	X	17737449	17754988	1	6322	SCML1	0.0769261	0.000286817	0.132936	0.146856	6.7294e-07	0.000123482	ENSG00000047634.cg07686944	-3.5424	3.5424	-3.90839	3.90839	Up regulated & Hyper methylated
cg07828380	155	ENSG00000047648	X	11117651	11665920	-1	395	ARHGAP6	0.106064	0.000675747	0.147045	0.325147	3.17923e-06	0.000436278	ENSG00000047648.cg07828380	-3.17022	3.17022	-3.36024	3.36024	Up regulated & Hyper methylated
cg07843568	383	ENSG00000167470	19	1248553	1259140	1	90007	MIDN	0.0726159	5.97449e-06	0.0728353	0.53091	9.21403e-05	0.00736624	ENSG00000167470.cg07843568	-5.2237	5.2237	-2.13275	2.13275	Up regulated & Hyper methylated
cg07876586	68	ENSG00000101856	X	119236245	119244466	1	10857	PGRMC1	0.0248181	0.0139311	0.179738	0.238975	2.52735e-07	6.58173e-05	ENSG00000101856.cg07876586	-1.85601	1.85601	-4.18166	4.18166	Up regulated & Hyper methylated
cg07930217	33	ENSG00000147224	X	107628424	107651026	1	5631	PRPS1	-0.0328395	0.01694	0.130258	0.160079	8.82843e-07	0.000151193	ENSG00000147224.cg07930217	-1.77109	-1.77109	-3.82047	3.82047	Down regulated & Hyper methylated
cg07933757	67264	ENSG00000102181	X	150766336	150898816	-1	83692	CD99L2	-0.0565125	0.000361513	0.179646	0.20951	6.72766e-08	5.26876e-05	ENSG00000102181.cg07933757	-3.44188	-3.44188	-4.27829	4.27829	Down regulated & Hyper methylated
cg08113756	120	ENSG00000204271	X	56818298	56995827	-1	169981	SPIN3	0.0411264	0.0279643	0.14508	0.243519	2.40851e-06	0.00034525	ENSG00000204271.cg08113756	-1.5534	1.5534	-3.46187	3.46187	Up regulated & Hyper methylated
cg08356262	4528	ENSG00000145703	5	76403285	76708132	1	10788	IQGAP2	0.0863556	0.00408502	0.0911284	0.706796	3.0264e-05	0.00300851	ENSG00000145703.cg08356262	-2.38881	2.38881	-2.52165	2.52165	Up regulated & Hyper methylated
cg08405463	70	ENSG00000175556	X	118974614	119018355	1	79836	LONRF3	0.102297	0.000123042	0.241908	0.304534	1.58186e-07	5.51785e-05	ENSG00000175556.cg08405463	-3.90995	3.90995	-4.25823	4.25823	Up regulated & Hyper methylated
cg08413646	464	ENSG00000171992	5	150601080	150659207	1	11346	SYNPO	-0.0421843	0.00701102	0.0771174	0.763408	0.000117722	0.00887366	ENSG00000171992.cg08413646	-2.15422	-2.15422	-2.0519	2.0519	Down regulated & Hyper methylated
cg08447449	181	ENSG00000003096	X	117897813	118117340	-1	90293	KLHL13	-0.140572	0.00246506	0.144924	0.165362	4.65282e-07	9.48435e-05	ENSG00000003096.cg08447449	-2.60817	-2.60817	-4.02299	4.02299	Down regulated & Hyper methylated
cg08528516	57025	ENSG00000114374	Y	12537650	12860839	1	8287	USP9Y	0.685295	8.20642e-07	-0.218725	0.69397	1.41484e-06	0.000222449	ENSG00000114374.cg08528516	-6.08585	6.08585	-3.65277	-3.65277	Up regulated & Hypo methylated
cg08528516	32	ENSG00000067048	Y	12904108	12920478	1	8653	DDX3Y	0.769073	1.71997e-08	-0.218725	0.69397	1.41484e-06	0.000222449	ENSG00000067048.cg08528516	-7.76448	7.76448	-3.65277	-3.65277	Up regulated & Hypo methylated
cg08587717	5035	ENSG00000077721	X	119574536	119591083	1	7319	UBE2A	0.0171821	0.0462569	0.190923	0.302767	3.85638e-08	5.26876e-05	ENSG00000077721.cg08587717	-1.33482	1.33482	-4.27829	4.27829	Up regulated & Hyper methylated
cg08634826	195	ENSG00000172890	11	71453109	71524107	1	55191	NADSYN1	0.0642728	4.89349e-06	0.0278799	0.841453	0.000122177	0.00912872	ENSG00000172890.cg08634826	-5.31038	5.31038	-2.03959	2.03959	Up regulated & Hyper methylated
cg08648877	68	ENSG00000126903	X	154487306	154490690	-1	8273	SLC10A3	0.0324072	0.00641613	0.230404	0.239409	8.73413e-08	5.26876e-05	ENSG00000126903.cg08648877	-2.19273	2.19273	-4.27829	4.27829	Up regulated & Hyper methylated
cg08773029	14	ENSG00000144504	2	240479422	240569209	-1	51281	ANKMY1	0.0817042	1.72408e-07	0.0162469	0.942771	0.000127366	0.00940915	ENSG00000144504.cg08773029	-6.76344	6.76344	-2.02645	2.02645	Up regulated & Hyper methylated
cg08784874	1411	ENSG00000158290	X	120524609	120575794	-1	8450	CUL4B	-0.021129	0.0330729	0.223395	0.23282	1.23635e-07	5.28342e-05	ENSG00000158290.cg08784874	-1.48053	-1.48053	-4.27708	4.27708	Down regulated & Hyper methylated
cg08955276	136	ENSG00000181704	X	68498562	68537282	1	286451	YIPF6	0.022	0.0403824	0.199643	0.252258	1.14437e-07	5.26876e-05	ENSG00000181704.cg08955276	-1.39381	1.39381	-4.27829	4.27829	Up regulated & Hyper methylated
cg09034929	51	ENSG00000147164	X	71056332	71073426	-1	29934	SNX12	0.0252274	0.00884715	0.0862115	0.136852	4.2037e-06	0.000552952	ENSG00000147164.cg09034929	-2.0532	2.0532	-3.25731	3.25731	Up regulated & Hyper methylated
cg09285672	8	ENSG00000068394	X	49113407	49123735	-1	27238	GPKOW	0.0333922	0.00123894	0.202516	0.27096	1.3281e-07	5.35202e-05	ENSG00000068394.cg09285672	-2.90695	2.90695	-4.27148	4.27148	Up regulated & Hyper methylated
cg09331986	10311	ENSG00000008083	6	15246069	15522042	1	3720	JARID2	-0.0550978	0.000638071	0.0972532	0.622142	1.54127e-05	0.00170109	ENSG00000008083.cg09331986	-3.19513	-3.19513	-2.76927	2.76927	Down regulated & Hyper methylated
cg09342610	114	ENSG00000129680	X	136213220	136256482	-1	79649	MAP7D3	-0.103437	0.000500606	0.239067	0.301832	1.4211e-06	0.000223217	ENSG00000129680.cg09342610	-3.3005	-3.3005	-3.65127	3.65127	Down regulated & Hyper methylated
cg09418475	46	ENSG00000126903	X	154487306	154490690	-1	8273	SLC10A3	0.0324072	0.00641613	0.252893	0.268922	7.47967e-08	5.26876e-05	ENSG00000126903.cg09418475	-2.19273	2.19273	-4.27829	4.27829	Up regulated & Hyper methylated
cg09497769	1361	ENSG00000205639	2	24010081	24063321	1	388931	MFSD2B	0.0965731	0.0139909	0.0216751	0.857508	3.27787e-05	0.00321179	ENSG00000205639.cg09497769	-1.85415	1.85415	-2.49325	2.49325	Up regulated & Hyper methylated
cg09526164	568	ENSG00000165775	X	155025980	155060304	1	65991	FUNDC2	-0.0256293	0.0374994	0.173388	0.391474	1.92572e-06	0.000286008	ENSG00000165775.cg09526164	-1.42598	-1.42598	-3.54362	3.54362	Down regulated & Hyper methylated
cg09612912	18014	ENSG00000134909	11	128965060	129279324	-1	9743	ARHGAP32	0.0684988	0.000440449	0.0439351	0.826078	5.67377e-06	0.000715419	ENSG00000134909.cg09612912	-3.3561	3.3561	-3.14544	3.14544	Up regulated & Hyper methylated
cg09829904	46884	ENSG00000233070	Y	2966844	3002626	-1	NA	ZFY-AS1	0.424951	0.00186949	-0.181033	0.680123	3.74463e-06	0.000499605	ENSG00000233070.cg09829904	-2.72828	2.72828	-3.30137	-3.30137	Up regulated & Hypo methylated
cg09909221	19	ENSG00000102103	X	48890197	48903143	1	10084	PQBP1	0.0296285	0.0160658	0.104118	0.189256	2.69603e-06	0.000380289	ENSG00000102103.cg09909221	-1.7941	1.7941	-3.41989	3.41989	Up regulated & Hyper methylated
cg10055277	515	ENSG00000142621	1	15247272	15400283	1	114827	FHAD1	0.089808	0.00662357	0.0731642	0.489646	9.41821e-05	0.00749493	ENSG00000142621.cg10055277	-2.17891	2.17891	-2.12523	2.12523	Up regulated & Hyper methylated
cg10207070	227	ENSG00000147123	X	47142216	47145504	-1	54539	NDUFB11	0.0363493	0.0251049	0.144878	0.183321	2.48303e-07	6.51645e-05	ENSG00000147123.cg10207070	-1.60024	1.60024	-4.18599	4.18599	Up regulated & Hyper methylated
cg10237576	215	ENSG00000101940	X	48590042	48608869	1	64743	WDR13	0.0330586	0.0196709	0.161672	0.216853	2.88759e-07	7.0592e-05	ENSG00000101940.cg10237576	-1.70618	1.70618	-4.15124	4.15124	Up regulated & Hyper methylated
cg10361281	3128	ENSG00000100014	22	24270817	24417739	1	23384	SPECC1L	-0.0368067	0.00107212	0.116263	0.77141	0.000116238	0.0087918	ENSG00000100014.cg10361281	-2.96976	-2.96976	-2.05592	2.05592	Down regulated & Hyper methylated
cg10364087	10509	ENSG00000164124	4	158201604	158255416	1	55314	TMEM144	0.0759877	8.50481e-05	0.0770474	0.805038	7.69308e-06	0.000930746	ENSG00000164124.cg10364087	-4.07034	4.07034	-3.03117	3.03117	Up regulated & Hyper methylated
cg10432310	5749	ENSG00000165775	X	155025980	155060304	1	65991	FUNDC2	-0.0256293	0.0374994	0.0853779	0.24041	1.00788e-05	0.00118112	ENSG00000165775.cg10432310	-1.42598	-1.42598	-2.92771	2.92771	Down regulated & Hyper methylated
cg10646076	59	ENSG00000131174	X	77899440	77907376	1	1349	COX7B	0.0535113	0.000292755	0.192829	0.360838	7.11863e-07	0.00012853	ENSG00000131174.cg10646076	-3.5335	3.5335	-3.89099	3.89099	Up regulated & Hyper methylated
cg10673213	2	ENSG00000133131	X	106813871	107000212	-1	79710	MORC4	0.0473465	0.00198265	0.112544	0.166302	3.24987e-06	0.000443839	ENSG00000133131.cg10673213	-2.70275	2.70275	-3.35277	3.35277	Up regulated & Hyper methylated
cg10729169	95	ENSG00000082458	X	70444835	70505490	1	1741	DLG3	0.0631939	5.20484e-05	0.110178	0.231487	1.61216e-05	0.00176647	ENSG00000082458.cg10729169	-4.28359	4.28359	-2.75289	2.75289	Up regulated & Hyper methylated
cg10818284	52	ENSG00000102003	X	49187804	49200259	-1	6855	SYP	-0.129974	0.0338499	0.298029	0.480533	3.0737e-08	5.26876e-05	ENSG00000102003.cg10818284	-1.47044	-1.47044	-4.27829	4.27829	Down regulated & Hyper methylated
cg10954454	5931	ENSG00000100372	22	40769630	40819399	-1	10478	SLC25A17	-0.0269322	0.0139156	0.0287453	0.684395	8.60869e-05	0.00702222	ENSG00000100372.cg10954454	-1.8565	-1.8565	-2.15353	2.15353	Down regulated & Hyper methylated
cg10995081	2776	ENSG00000068400	X	48973720	49002264	-1	56850	GRIPAP1	0.0373526	2.99795e-05	0.0931523	0.161276	8.57776e-06	0.00102476	ENSG00000068400.cg10995081	-4.52318	4.52318	-2.98938	2.98938	Up regulated & Hyper methylated
cg11020468	374	ENSG00000140297	15	59594875	59640239	1	9245	GCNT3	0.146113	0.000138413	0.104964	0.736032	2.02353e-05	0.00214226	ENSG00000140297.cg11020468	-3.85882	3.85882	-2.66913	2.66913	Up regulated & Hyper methylated
cg11021362	123	ENSG00000184991	Y	21565092	21605081	-1	NA	TTTY13	0.0906079	0.000139484	-0.220212	0.664447	7.32838e-07	0.000131341	ENSG00000184991.cg11021362	-3.85548	3.85548	-3.8816	-3.8816	Up regulated & Hypo methylated
cg11082424	27	ENSG00000102409	X	103215108	103217246	1	56271	BEX4	-0.118847	3.29229e-05	0.19669	0.329004	5.67894e-06	0.000715782	ENSG00000102409.cg11082424	-4.4825	-4.4825	-3.14522	3.14522	Down regulated & Hyper methylated
cg11225091	52	ENSG00000198692	Y	20575776	20593154	1	9086	EIF1AY	0.737986	3.24147e-08	0.189303	0.286681	5.17583e-06	0.000661297	ENSG00000198692.cg11225091	-7.48926	7.48926	-3.1796	3.1796	Up regulated & Hyper methylated
cg11281673	20129	ENSG00000005893	X	120427827	120469365	-1	3920	LAMP2	-0.0250363	0.0415988	0.0808576	0.126164	3.16467e-06	0.000434772	ENSG00000005893.cg11281673	-1.38092	-1.38092	-3.36174	3.36174	Down regulated & Hyper methylated
cg11308037	463	ENSG00000071889	X	154506159	154516242	-1	60343	FAM3A	0.0455426	0.00462893	0.24144	0.261827	8.8041e-08	5.26876e-05	ENSG00000071889.cg11308037	-2.33452	2.33452	-4.27829	4.27829	Up regulated & Hyper methylated
cg11506821	312	ENSG00000169057	X	154021573	154137103	-1	4204	MECP2	-0.0208264	0.0108098	0.149422	0.207573	2.34652e-07	6.37957e-05	ENSG00000169057.cg11506821	-1.96618	-1.96618	-4.19521	4.19521	Down regulated & Hyper methylated
cg11534974	12974	ENSG00000157625	X	30827442	30975084	-1	257397	TAB3	-0.0302027	0.0377227	-0.0647373	0.855082	5.29334e-05	0.00477815	ENSG00000157625.cg11534974	-1.4234	-1.4234	-2.32074	-2.32074	Down regulated & Hypo methylated
cg11594811	203	ENSG00000182985	11	115169218	115504957	-1	23705	CADM1	-0.160442	4.5092e-06	0.0907025	0.660632	5.54168e-05	0.00496137	ENSG00000182985.cg11594811	-5.3459	-5.3459	-2.3044	2.3044	Down regulated & Hyper methylated
cg11647489	51	ENSG00000188706	X	129803288	129843909	-1	51114	ZDHHC9	0.0426088	0.000434025	0.117109	0.202343	6.18177e-06	0.000768782	ENSG00000188706.cg11647489	-3.36248	3.36248	-3.1142	3.1142	Up regulated & Hyper methylated
cg11708328	82	ENSG00000188917	X	101009346	101052116	-1	79979	TRMT2B	0.0306246	0.0120259	0.164497	0.321839	3.01336e-07	7.19065e-05	ENSG00000188917.cg11708328	-1.91988	1.91988	-4.14323	4.14323	Up regulated & Hyper methylated
cg11708870	179	ENSG00000003096	X	117897813	118117340	-1	90293	KLHL13	-0.140572	0.00246506	0.1824	0.240078	2.37335e-07	6.39931e-05	ENSG00000003096.cg11708870	-2.60817	-2.60817	-4.19387	4.19387	Down regulated & Hyper methylated
cg11717280	30	ENSG00000229807	X	73820649	73852723	-1	7503	XIST	-0.80557	8.75383e-05	-0.137723	0.770145	1.1431e-06	0.000185863	ENSG00000229807.cg11717280	-4.0578	-4.0578	-3.73081	-3.73081	Down regulated & Hypo methylated
cg11839979	61955	ENSG00000157600	X	110002631	110182734	1	84187	TMEM164	0.0363361	0.0113978	0.139608	0.188232	1.25403e-06	0.000200382	ENSG00000157600.cg11839979	-1.94318	1.94318	-3.69814	3.69814	Up regulated & Hyper methylated
cg11863519	152	ENSG00000169057	X	154021573	154137103	-1	4204	MECP2	-0.0208264	0.0108098	0.119557	0.148578	8.06826e-06	0.000971296	ENSG00000169057.cg11863519	-1.96618	-1.96618	-3.01265	3.01265	Down regulated & Hyper methylated
cg12039967	89	ENSG00000181704	X	68498562	68537282	1	286451	YIPF6	0.022	0.0403824	0.16954	0.25646	4.61106e-07	9.45406e-05	ENSG00000181704.cg12039967	-1.39381	1.39381	-4.02438	4.02438	Up regulated & Hyper methylated
cg12074688	61	ENSG00000186787	X	57118551	57121546	-1	474343	SPIN2B	0.0461933	0.0426699	0.216152	0.336483	7.37861e-06	0.000898071	ENSG00000186787.cg12074688	-1.36988	1.36988	-3.04669	3.04669	Up regulated & Hyper methylated
cg12165354	16	ENSG00000182872	X	47145221	47186813	1	8241	RBM10	0.0230635	0.0335551	0.109253	0.126138	1.57532e-06	0.000242651	ENSG00000182872.cg12165354	-1.47424	1.47424	-3.61502	3.61502	Up regulated & Hyper methylated
cg12177562	2155	ENSG00000130821	X	153687926	153696588	1	6535	SLC6A8	0.137092	8.08036e-06	0.102899	0.738758	7.2908e-06	0.000888942	ENSG00000130821.cg12177562	-5.09257	5.09257	-3.05113	3.05113	Up regulated & Hyper methylated
cg12230162	12	ENSG00000184343	X	153776412	153785732	1	26576	SRPK3	0.148499	0.0093153	0.179224	0.364925	3.65717e-06	0.000490091	ENSG00000184343.cg12230162	-2.0308	2.0308	-3.30972	3.30972	Up regulated & Hyper methylated
cg12308243	45	ENSG00000147155	X	48521799	48528716	1	10682	EBP	0.0860898	1.53159e-05	0.186836	0.228352	7.28103e-08	5.26876e-05	ENSG00000147155.cg12308243	-4.81486	4.81486	-4.27829	4.27829	Up regulated & Hyper methylated
cg12312457	27	ENSG00000102043	X	64268081	64395452	-1	55613	MTMR8	0.0730389	0.0264364	0.088279	0.177166	7.60868e-05	0.00639008	ENSG00000102043.cg12312457	-1.5778	1.5778	-2.19449	2.19449	Up regulated & Hyper methylated
cg12481479	103912	ENSG00000156298	X	38561370	38688920	1	7102	TSPAN7	-0.148735	0.00821085	0.160696	0.232556	5.40439e-07	0.00010593	ENSG00000156298.cg12481479	-2.08561	-2.08561	-3.97498	3.97498	Down regulated & Hyper methylated
cg12485020	16	ENSG00000101938	X	110673856	110795819	-1	91851	CHRDL1	-0.244126	0.00529748	0.100637	0.132408	2.1533e-05	0.00224925	ENSG00000101938.cg12485020	-2.27593	-2.27593	-2.64796	2.64796	Down regulated & Hyper methylated
cg12492289	4703	ENSG00000183570	21	45643694	45942454	1	54039	PCBP3	-0.14199	0.000318377	0.0627479	0.795905	4.41451e-05	0.0041249	ENSG00000183570.cg12492289	-3.49706	-3.49706	-2.38459	2.38459	Down regulated & Hyper methylated
cg12546665	1641	ENSG00000013619	X	150361422	150514178	1	10046	MAMLD1	-0.091939	0.000225612	0.11448	0.285671	9.33797e-09	5.09144e-05	ENSG00000013619.cg12546665	-3.64664	-3.64664	-4.29316	4.29316	Down regulated & Hyper methylated
cg12614702	13	ENSG00000102100	X	48903180	48911958	-1	7355	SLC35A2	0.0516851	0.0012454	0.210258	0.255645	2.4281e-07	6.45669e-05	ENSG00000102100.cg12614702	-2.90469	2.90469	-4.18999	4.18999	Up regulated & Hyper methylated
cg12623328	1690	ENSG00000022267	X	136146702	136211359	1	2273	FHL1	-0.104582	0.00322813	0.152309	0.299559	8.43618e-05	0.00691928	ENSG00000022267.cg12623328	-2.49105	-2.49105	-2.15994	2.15994	Down regulated & Hyper methylated
cg13003329	5521	ENSG00000173926	5	126867714	127030558	-1	115123	2003-03-01	0.0994427	4.90724e-05	0.0881628	0.655901	4.56946e-06	0.000593031	ENSG00000173926.cg13003329	-4.30916	4.30916	-3.22692	3.22692	Up regulated & Hyper methylated
cg13241003	283	ENSG00000005302	X	11758159	11775772	1	10943	MSL3	-0.0343984	0.00213259	0.203497	0.255516	1.16205e-07	5.26876e-05	ENSG00000005302.cg13241003	-2.67109	-2.67109	-4.27829	4.27829	Down regulated & Hyper methylated
cg13311758	13	ENSG00000169188	X	55000363	55009057	1	27301	APEX2	0.0288351	0.00219235	0.187435	0.203136	1.00831e-07	5.26876e-05	ENSG00000169188.cg13311758	-2.65909	2.65909	-4.27829	4.27829	Up regulated & Hyper methylated
cg13371527	36	ENSG00000078061	X	47561100	47571920	1	369	ARAF	0.0271143	0.00449483	0.170108	0.29879	5.11305e-06	0.000654654	ENSG00000078061.cg13371527	-2.34729	2.34729	-3.18399	3.18399	Up regulated & Hyper methylated
cg13430745	63	ENSG00000166707	X	104112131	104115846	1	644353	ZCCHC18	-0.139567	0.00310373	0.128581	0.205617	9.21173e-07	0.000156433	ENSG00000166707.cg13430745	-2.50812	-2.50812	-3.80567	3.80567	Down regulated & Hyper methylated
cg13431666	185	ENSG00000156298	X	38561370	38688920	1	7102	TSPAN7	-0.148735	0.00821085	0.24194	0.273076	5.6158e-08	5.26876e-05	ENSG00000156298.cg13431666	-2.08561	-2.08561	-4.27829	4.27829	Down regulated & Hyper methylated
cg13501371	117	ENSG00000101938	X	110673856	110795819	-1	91851	CHRDL1	-0.244126	0.00529748	0.0676884	0.128941	2.80762e-05	0.00281755	ENSG00000101938.cg13501371	-2.27593	-2.27593	-2.55013	2.55013	Down regulated & Hyper methylated
cg13507509	3587	ENSG00000187742	9	89318500	89359663	1	79048	SECISBP2	0.0224984	0.0246732	0.0285853	0.874279	7.4034e-05	0.00623926	ENSG00000187742.cg13507509	-1.60777	1.60777	-2.20487	2.20487	Up regulated & Hyper methylated
cg13622893	101	ENSG00000120509	X	70286595	70290514	-1	51248	PDZD11	0.0289722	0.030692	0.164605	0.212408	4.17278e-07	8.83531e-05	ENSG00000120509.cg13622893	-1.51297	1.51297	-4.05378	4.05378	Up regulated & Hyper methylated
cg13653153	1673	ENSG00000148334	9	128120693	128128462	-1	80142	PTGES2	0.0557368	0.000685476	0.0398598	0.869742	7.06229e-06	0.00086488	ENSG00000148334.cg13653153	-3.16401	3.16401	-3.06304	3.06304	Up regulated & Hyper methylated
cg13671374	87	ENSG00000204540	6	31114750	31140092	1	170679	PSORS1C1	0.153382	0.000637475	0.0965244	0.600766	5.74882e-05	0.0051054	ENSG00000204540.cg13671374	-3.19554	3.19554	-2.29197	2.29197	Up regulated & Hyper methylated
cg13677598	57	ENSG00000082458	X	70444835	70505490	1	1741	DLG3	0.0631939	5.20484e-05	0.12842	0.172045	1.04781e-06	0.000173626	ENSG00000082458.cg13677598	-4.28359	4.28359	-3.76039	3.76039	Up regulated & Hyper methylated
cg13762255	1943	ENSG00000130821	X	153687926	153696588	1	6535	SLC6A8	0.137092	8.08036e-06	0.119136	0.716031	1.23746e-07	5.28342e-05	ENSG00000130821.cg13762255	-5.09257	5.09257	-4.27708	4.27708	Up regulated & Hyper methylated
cg13788061	163	ENSG00000078596	X	79360384	79367667	-1	9452	ITM2A	-0.162091	0.00158032	0.171607	0.36738	3.87057e-06	0.000514569	ENSG00000078596.cg13788061	-2.80125	-2.80125	-3.28856	3.28856	Down regulated & Hyper methylated
cg13867326	22315	ENSG00000046653	X	13770939	13938638	-1	2824	GPM6B	-0.142058	0.000417835	-0.127035	0.513644	6.03874e-06	0.000753697	ENSG00000046653.cg13867326	-3.379	-3.379	-3.1228	-3.1228	Down regulated & Hypo methylated
cg13874701	12572	ENSG00000166263	17	54968727	55173632	1	252983	STXBP4	-0.0618916	0.00764111	0.0523033	0.833358	4.71161e-06	0.000609305	ENSG00000166263.cg13874701	-2.11684	-2.11684	-3.21517	3.21517	Down regulated & Hyper methylated
cg13988667	1194	ENSG00000010404	X	149476988	149521096	-1	3423	IDS	-0.032083	0.016109	0.139094	0.223899	4.32947e-07	9.06662e-05	ENSG00000010404.cg13988667	-1.79293	-1.79293	-4.04255	4.04255	Down regulated & Hyper methylated
cg14022778	288	ENSG00000142621	1	15247272	15400283	1	114827	FHAD1	0.089808	0.00662357	0.113722	0.617301	1.48402e-05	0.00164762	ENSG00000142621.cg14022778	-2.17891	2.17891	-2.78314	2.78314	Up regulated & Hyper methylated
cg14123135	69	ENSG00000147065	X	65588377	65741931	1	4478	MSN	-0.0549363	0.000760431	0.178117	0.42154	9.73817e-07	0.000163401	ENSG00000147065.cg14123135	-3.11894	-3.11894	-3.78675	3.78675	Down regulated & Hyper methylated
cg14477619	32	ENSG00000015520	7	44512535	44541315	-1	29881	NPC1L1	0.153638	0.005299	0.0988217	0.624157	3.20143e-05	0.00315313	ENSG00000015520.cg14477619	-2.27581	2.27581	-2.50126	2.50126	Up regulated & Hyper methylated
cg14520448	18	ENSG00000102103	X	48890197	48903143	1	10084	PQBP1	0.0296285	0.0160658	0.1415	0.176602	2.66831e-07	6.7509e-05	ENSG00000102103.cg14520448	-1.7941	1.7941	-4.17064	4.17064	Up regulated & Hyper methylated
cg14688956	751	ENSG00000077264	X	110944285	111227361	1	5063	PAK3	-0.1871	0.00834456	0.184037	0.228748	2.07693e-07	6.03529e-05	ENSG00000077264.cg14688956	-2.0786	-2.0786	-4.2193	4.2193	Down regulated & Hyper methylated
cg14711302	5527	ENSG00000133142	X	103576231	103587736	1	79921	TCEAL4	-0.0245619	0.0277129	0.0793554	0.766292	6.71096e-06	0.000826338	ENSG00000133142.cg14711302	-1.55732	-1.55732	-3.08284	3.08284	Down regulated & Hyper methylated
cg14741114	47169	ENSG00000114374	Y	12537650	12860839	1	8287	USP9Y	0.685295	8.20642e-07	0.260308	0.263279	6.48289e-08	5.26876e-05	ENSG00000114374.cg14741114	-6.08585	6.08585	-4.27829	4.27829	Up regulated & Hyper methylated
cg14854487	121	ENSG00000005893	X	120427827	120469365	-1	3920	LAMP2	-0.0250363	0.0415988	0.20673	0.245669	8.90748e-08	5.26876e-05	ENSG00000005893.cg14854487	-1.38092	-1.38092	-4.27829	4.27829	Down regulated & Hyper methylated
cg14892037	5244	ENSG00000147164	X	71056332	71073426	-1	29934	SNX12	0.0252274	0.00884715	0.15407	0.225309	7.9772e-07	0.000139518	ENSG00000147164.cg14892037	-2.0532	2.0532	-3.85537	3.85537	Up regulated & Hyper methylated
cg14961598	49818	ENSG00000102043	X	64268081	64395452	-1	55613	MTMR8	0.0730389	0.0264364	0.195153	0.264193	4.01201e-07	8.62657e-05	ENSG00000102043.cg14961598	-1.5778	1.5778	-4.06416	4.06416	Up regulated & Hyper methylated
cg14986420	134	ENSG00000181704	X	68498562	68537282	1	286451	YIPF6	0.022	0.0403824	0.114521	0.290839	2.08184e-05	0.00219158	ENSG00000181704.cg14986420	-1.39381	1.39381	-2.65924	2.65924	Up regulated & Hyper methylated
cg15039826	1539	ENSG00000183337	X	40049815	40177329	-1	54880	BCOR	0.0340335	0.0466886	0.106191	0.168112	2.39468e-05	0.00246161	ENSG00000183337.cg15039826	-1.33079	1.33079	-2.60878	2.60878	Up regulated & Hyper methylated
cg15309236	93	ENSG00000198908	X	102720688	102753540	1	80823	BHLHB9	-0.0456304	0.0302165	0.147493	0.272109	3.42242e-05	0.00333392	ENSG00000198908.cg15309236	-1.51976	-1.51976	-2.47704	2.47704	Down regulated & Hyper methylated
cg15329860	38	ENSG00000012817	Y	19703865	19744939	-1	8284	KDM5D	0.75994	2.059e-08	0.204403	0.350609	2.32357e-06	0.000334854	ENSG00000012817.cg15329860	-7.68634	7.68634	-3.47514	3.47514	Up regulated & Hyper methylated
cg15336560	31	ENSG00000165259	X	84317874	84502479	-1	139324	HDX	-0.102806	0.000992386	0.145065	0.260781	6.05151e-05	0.00530915	ENSG00000165259.cg15336560	-3.00332	-3.00332	-2.27498	2.27498	Down regulated & Hyper methylated
cg15373633	12	ENSG00000126733	X	86148451	86832604	1	117154	DACH2	-0.190447	0.014661	0.171908	0.28884	1.4808e-05	0.0016449	ENSG00000126733.cg15373633	-1.83384	-1.83384	-2.78386	2.78386	Down regulated & Hyper methylated
cg15412815	6	ENSG00000166002	11	93478472	93543391	-1	56935	SMCO4	0.075197	5.20175e-06	0.103249	0.397422	0.00010687	0.00826675	ENSG00000166002.cg15412815	-5.28385	5.28385	-2.08267	2.08267	Up regulated & Hyper methylated
cg15682993	29990	ENSG00000131002	Y	19567313	19606274	1	NA	TXLNGY	0.785615	1.01514e-08	0.202647	0.258706	8.27216e-07	0.000143386	ENSG00000131002.cg15682993	-7.99348	7.99348	-3.84349	3.84349	Up regulated & Hyper methylated
cg15806723	6	ENSG00000102003	X	49187804	49200259	-1	6855	SYP	-0.129974	0.0338499	0.173381	0.183025	1.41928e-07	5.37504e-05	ENSG00000102003.cg15806723	-1.47044	-1.47044	-4.26962	4.26962	Down regulated & Hyper methylated
cg15815114	67	ENSG00000158290	X	120524609	120575794	-1	8450	CUL4B	-0.021129	0.0330729	0.204967	0.274512	9.61016e-08	5.26876e-05	ENSG00000158290.cg15815114	-1.48053	-1.48053	-4.27829	4.27829	Down regulated & Hyper methylated
cg15870739	180334	ENSG00000166960	18	32937402	33441101	-1	374864	CCDC178	-0.122442	0.0215712	0.0309402	0.867436	0.000130181	0.0095699	ENSG00000166960.cg15870739	-1.66613	-1.66613	-2.01909	2.01909	Down regulated & Hyper methylated
cg15922956	4	ENSG00000165775	X	155025980	155060304	1	65991	FUNDC2	-0.0256293	0.0374994	0.164666	0.220896	6.25586e-07	0.000117225	ENSG00000165775.cg15922956	-1.42598	-1.42598	-3.93098	3.93098	Down regulated & Hyper methylated
cg16015593	5326	ENSG00000258479	14	51333068	51365557	1	NA	LINC00640	-0.115951	0.0101209	0.0977705	0.43675	9.78967e-05	0.00772218	ENSG00000258479.cg16015593	-1.99478	-1.99478	-2.11226	2.11226	Down regulated & Hyper methylated
cg16097380	0	ENSG00000005022	X	119468422	119471396	1	292	SLC25A5	0.0317036	0.0188632	0.172767	0.193804	1.67541e-07	5.56088e-05	ENSG00000005022.cg16097380	-1.72438	1.72438	-4.25486	4.25486	Up regulated & Hyper methylated
cg16108823	528	ENSG00000100253	22	50486784	50490648	1	55586	MIOX	0.161554	0.0489771	0.0730351	0.708829	0.0001189	0.00894041	ENSG00000100253.cg16108823	-1.31001	1.31001	-2.04864	2.04864	Up regulated & Hyper methylated
cg16370701	251	ENSG00000137171	6	43040777	43075095	1	89953	KLC4	0.0902518	7.06312e-08	0.097553	0.676807	0.000128374	0.00945783	ENSG00000137171.cg16370701	-7.151	7.151	-2.02421	2.02421	Up regulated & Hyper methylated
cg16411111	48	ENSG00000186787	X	57118551	57121546	-1	474343	SPIN2B	0.0461933	0.0426699	0.211809	0.259332	1.71491e-07	5.60433e-05	ENSG00000186787.cg16411111	-1.36988	1.36988	-4.25148	4.25148	Up regulated & Hyper methylated
cg16529483	3	ENSG00000184343	X	153776412	153785732	1	26576	SRPK3	0.148499	0.0093153	0.216032	0.334819	9.02698e-08	5.26876e-05	ENSG00000184343.cg16529483	-2.0308	2.0308	-4.27829	4.27829	Up regulated & Hyper methylated
cg16586165	501	ENSG00000147251	X	118495898	118686163	1	139818	DOCK11	-0.0740301	0.0257348	0.150332	0.237626	1.80673e-06	0.000271576	ENSG00000147251.cg16586165	-1.58948	-1.58948	-3.56611	3.56611	Down regulated & Hyper methylated
cg16618605	3914	ENSG00000102287	X	151953124	151974680	-1	2564	GABRE	0.110713	0.00911199	-0.0664103	0.801554	0.000114432	0.00869049	ENSG00000102287.cg16618605	-2.04039	2.04039	-2.06096	-2.06096	Up regulated & Hypo methylated
cg16626088	66	ENSG00000101955	X	38149336	38220924	-1	8406	SRPX	-0.151994	0.000207842	0.212405	0.277495	2.92105e-07	7.0971e-05	ENSG00000101955.cg16626088	-3.68227	-3.68227	-4.14892	4.14892	Down regulated & Hyper methylated
cg16639627	46	ENSG00000165259	X	84317874	84502479	-1	139324	HDX	-0.102806	0.000992386	0.230527	0.396572	4.38989e-06	0.000573558	ENSG00000165259.cg16639627	-3.00332	-3.00332	-3.24142	3.24142	Down regulated & Hyper methylated
cg16681914	15	ENSG00000005302	X	11758159	11775772	1	10943	MSL3	-0.0343984	0.00213259	0.155502	0.200053	2.30783e-07	6.34326e-05	ENSG00000005302.cg16681914	-2.67109	-2.67109	-4.19769	4.19769	Down regulated & Hyper methylated
cg16715363	440	ENSG00000137496	11	71998613	72005715	1	10068	IL18BP	-0.0696075	0.00428113	0.0627159	0.849905	6.19973e-05	0.00540888	ENSG00000137496.cg16715363	-2.36844	-2.36844	-2.26689	2.26689	Down regulated & Hyper methylated
cg16726435	2088	ENSG00000127837	2	218264123	218270257	-1	14	AAMP	0.0552576	1.86409e-08	0.118887	0.761421	2.09669e-05	0.00220196	ENSG00000127837.cg16726435	-7.72953	7.72953	-2.65719	2.65719	Up regulated & Hyper methylated
cg16756025	209	ENSG00000063587	X	153334147	153360110	1	10838	ZNF275	-0.0400721	0.00958204	0.216444	0.317609	5.4228e-08	5.26876e-05	ENSG00000063587.cg16756025	-2.01854	-2.01854	-4.27829	4.27829	Down regulated & Hyper methylated
cg16930349	14	ENSG00000068400	X	48973720	49002264	-1	56850	GRIPAP1	0.0373526	2.99795e-05	0.122252	0.170911	7.08304e-07	0.00012814	ENSG00000068400.cg16930349	-4.52318	4.52318	-3.89232	3.89232	Up regulated & Hyper methylated
cg17037297	10258	ENSG00000165168	X	37780011	37813461	1	1536	CYBB	-0.127976	0.00201996	-0.0819324	0.800418	4.09503e-05	0.00386957	ENSG00000165168.cg17037297	-2.69466	-2.69466	-2.41234	-2.41234	Down regulated & Hypo methylated
cg17056048	5414	ENSG00000075884	2	143091362	143768352	1	55843	ARHGAP15	-0.127006	0.00566024	0.100058	0.781964	4.03584e-05	0.00382406	ENSG00000075884.cg17056048	-2.24716	-2.24716	-2.41748	2.41748	Down regulated & Hyper methylated
cg17134286	796	ENSG00000129675	X	136665547	136780932	-1	9459	ARHGEF6	-0.121483	0.000403509	0.0975407	0.234096	2.09726e-05	0.00220209	ENSG00000129675.cg17134286	-3.39415	-3.39415	-2.65716	2.65716	Down regulated & Hyper methylated
cg17149359	125	ENSG00000171155	X	120625674	120630054	-1	29071	C1GALT1C1	0.0286398	0.0207342	0.181658	0.23135	2.88215e-07	7.04947e-05	ENSG00000171155.cg17149359	-1.68331	1.68331	-4.15184	4.15184	Up regulated & Hyper methylated
cg17227030	3140	ENSG00000158813	X	69616067	70039472	1	1896	EDA	-0.0966811	0.00389443	0.199799	0.301991	1.02751e-07	5.26876e-05	ENSG00000158813.cg17227030	-2.40956	-2.40956	-4.27829	4.27829	Down regulated & Hyper methylated
cg17236781	33	ENSG00000188706	X	129803288	129843909	-1	51114	ZDHHC9	0.0426088	0.000434025	0.108373	0.256277	9.20547e-06	0.00108982	ENSG00000188706.cg17236781	-3.36248	3.36248	-2.96264	2.96264	Up regulated & Hyper methylated
cg17345036	84	ENSG00000188917	X	101009346	101052116	-1	79979	TRMT2B	0.0306246	0.0120259	0.167355	0.268535	5.35396e-07	0.000105367	ENSG00000188917.cg17345036	-1.91988	1.91988	-3.97729	3.97729	Up regulated & Hyper methylated
cg17420696	130	ENSG00000102038	X	129446501	129523500	-1	6594	SMARCA1	-0.093208	5.51302e-05	0.144721	0.231763	3.09788e-06	0.000427492	ENSG00000102038.cg17420696	-4.25861	-4.25861	-3.36907	3.36907	Down regulated & Hyper methylated
cg17479100	5	ENSG00000102100	X	48903180	48911958	-1	7355	SLC35A2	0.0516851	0.0012454	0.229826	0.296434	3.84646e-07	8.41716e-05	ENSG00000102100.cg17479100	-2.90469	2.90469	-4.07483	4.07483	Up regulated & Hyper methylated
cg17483792	1578	ENSG00000158467	7	129225023	129430211	1	23382	AHCYL2	0.12626	2.5431e-07	0.085501	0.803876	9.47458e-05	0.00752398	ENSG00000158467.cg17483792	-6.59464	6.59464	-2.12355	2.12355	Up regulated & Hyper methylated
cg17540765	1087	ENSG00000204323	17	75633434	75641404	1	643008	SMIM5	0.11581	0.0137877	0.0881125	0.616379	4.96271e-06	0.000637759	ENSG00000204323.cg17540765	-1.86051	1.86051	-3.19534	3.19534	Up regulated & Hyper methylated
cg17560699	494	ENSG00000183878	Y	13248379	13480673	-1	7404	UTY	0.739577	3.54206e-08	-0.166898	0.742217	5.38776e-06	0.000684054	ENSG00000183878.cg17560699	-7.45074	7.45074	-3.16491	-3.16491	Up regulated & Hypo methylated
cg17607496	119	ENSG00000130830	X	154778684	154821007	-1	4354	MPP1	-0.107666	0.000126898	0.139612	0.188468	5.01176e-07	0.000100382	ENSG00000130830.cg17607496	-3.89655	-3.89655	-3.99834	3.99834	Down regulated & Hyper methylated
cg17694877	78	ENSG00000147202	X	96684663	97604997	1	1730	DIAPH2	0.0389552	0.00306012	0.0916749	0.165183	2.25722e-05	0.00234069	ENSG00000147202.cg17694877	-2.51426	2.51426	-2.63066	2.63066	Up regulated & Hyper methylated
cg18077436	136	ENSG00000067048	Y	12904108	12920478	1	8653	DDX3Y	0.769073	1.71997e-08	0.151978	0.366677	5.64137e-06	0.000711985	ENSG00000067048.cg18077436	-7.76448	7.76448	-3.14753	3.14753	Up regulated & Hyper methylated
cg18087559	10	ENSG00000077264	X	110944285	111227361	1	5063	PAK3	-0.1871	0.00834456	0.129733	0.20447	4.08365e-06	0.00053862	ENSG00000077264.cg18087559	-2.0786	-2.0786	-3.26872	3.26872	Down regulated & Hyper methylated
cg18122289	0	ENSG00000125352	X	119870475	119871733	-1	7737	RNF113A	0.0322375	0.0241562	0.167351	0.287709	2.47426e-07	6.5075e-05	ENSG00000125352.cg18122289	-1.61697	1.61697	-4.18659	4.18659	Up regulated & Hyper methylated
cg18147067	74	ENSG00000047648	X	11117651	11665920	-1	395	ARHGAP6	0.106064	0.000675747	0.200542	0.263724	1.96122e-07	5.91869e-05	ENSG00000047648.cg18147067	-3.17022	3.17022	-4.22777	4.22777	Up regulated & Hyper methylated
cg18233735	223	ENSG00000067840	X	153802166	153830565	-1	57595	PDZD4	-0.0793625	0.0130589	0.183874	0.301598	4.45688e-06	0.000580748	ENSG00000067840.cg18233735	-1.88409	-1.88409	-3.23601	3.23601	Down regulated & Hyper methylated
cg18266647	94	ENSG00000198908	X	102720688	102753540	1	80823	BHLHB9	-0.0456304	0.0302165	0.0956435	0.223568	8.98964e-05	0.00723384	ENSG00000198908.cg18266647	-1.51976	-1.51976	-2.14063	2.14063	Down regulated & Hyper methylated
cg18508425	13982	ENSG00000105717	19	19561707	19618693	-1	80714	PBX4	0.125147	0.000943655	0.0968983	0.52783	6.96003e-05	0.00593776	ENSG00000105717.cg18508425	-3.02519	3.02519	-2.22638	2.22638	Up regulated & Hyper methylated
cg18516687	283	ENSG00000185010	X	154835788	155026940	-1	2157	F8	-0.106327	0.000293253	0.171028	0.277672	1.36926e-07	5.35202e-05	ENSG00000185010.cg18516687	-3.53276	-3.53276	-4.27148	4.27148	Down regulated & Hyper methylated
cg18542573	41	ENSG00000125931	X	72301638	72307187	-1	4435	CITED1	0.154523	0.0274901	0.175024	0.209584	1.64014e-06	0.000251102	ENSG00000125931.cg18542573	-1.56082	1.56082	-3.60015	3.60015	Up regulated & Hyper methylated
cg18610025	172	ENSG00000169057	X	154021573	154137103	-1	4204	MECP2	-0.0208264	0.0108098	0.181684	0.18526	1.3112e-07	5.35202e-05	ENSG00000169057.cg18610025	-1.96618	-1.96618	-4.27148	4.27148	Down regulated & Hyper methylated
cg18720642	11	ENSG00000126733	X	86148451	86832604	1	117154	DACH2	-0.190447	0.014661	0.133514	0.234143	4.51617e-06	0.000587686	ENSG00000126733.cg18720642	-1.83384	-1.83384	-3.23085	3.23085	Down regulated & Hyper methylated
cg18827179	72	ENSG00000102125	X	154411524	154421726	1	6901	TAZ	0.0453626	0.0124646	0.234184	0.304498	7.69806e-08	5.26876e-05	ENSG00000102125.cg18827179	-1.90432	1.90432	-4.27829	4.27829	Up regulated & Hyper methylated
cg18959966	266	ENSG00000102038	X	129446501	129523500	-1	6594	SMARCA1	-0.093208	5.51302e-05	0.171712	0.326106	9.98692e-06	0.00117177	ENSG00000102038.cg18959966	-4.25861	-4.25861	-2.93116	2.93116	Down regulated & Hyper methylated
cg19007523	12141	ENSG00000166387	11	7513298	7657127	1	8495	PPFIBP2	0.074258	0.000105881	0.0651902	0.697904	1.80267e-06	0.000271301	ENSG00000166387.cg19007523	-3.97518	3.97518	-3.56655	3.56655	Up regulated & Hyper methylated
cg19022966	13192	ENSG00000165704	X	134460165	134520513	1	3251	HPRT1	0.0371209	0.010191	0.196242	0.293967	2.08963e-07	6.04614e-05	ENSG00000165704.cg19022966	-1.99178	1.99178	-4.21852	4.21852	Up regulated & Hyper methylated
cg19055639	24	ENSG00000184867	X	101655281	101659850	-1	9823	ARMCX2	-0.0656316	0.0028435	0.228132	0.311733	2.21405e-07	6.21716e-05	ENSG00000184867.cg19055639	-2.54615	-2.54615	-4.20641	4.20641	Down regulated & Hyper methylated
cg19092293	99	ENSG00000175556	X	118974614	119018355	1	79836	LONRF3	0.102297	0.000123042	0.186915	0.224909	1.6381e-07	5.54973e-05	ENSG00000175556.cg19092293	-3.90995	3.90995	-4.25573	4.25573	Up regulated & Hyper methylated
cg19265708	127	ENSG00000005022	X	119468422	119471396	1	292	SLC25A5	0.0317036	0.0188632	0.189138	0.251745	4.42245e-07	9.17586e-05	ENSG00000005022.cg19265708	-1.72438	1.72438	-4.03735	4.03735	Up regulated & Hyper methylated
cg19421044	210	ENSG00000102125	X	154411524	154421726	1	6901	TAZ	0.0453626	0.0124646	0.185823	0.227122	1.65007e-07	5.54973e-05	ENSG00000102125.cg19421044	-1.90432	1.90432	-4.25573	4.25573	Up regulated & Hyper methylated
cg19518186	559	ENSG00000169418	1	153678688	153693992	1	4881	NPR1	-0.126719	0.00132768	0.0259442	0.885322	0.000127799	0.00942824	ENSG00000169418.cg19518186	-2.87691	-2.87691	-2.02557	2.02557	Down regulated & Hyper methylated
cg19540689	13	ENSG00000038427	5	83471618	83582303	1	1462	VCAN	-0.0876968	0.00470918	-0.113468	0.139457	6.43688e-05	0.00558467	ENSG00000038427.cg19540689	-2.32706	-2.32706	-2.253	-2.253	Down regulated & Hypo methylated
cg19584075	67	ENSG00000131174	X	77899440	77907376	1	1349	COX7B	0.0535113	0.000292755	0.250085	0.364003	1.11757e-07	5.26876e-05	ENSG00000131174.cg19584075	-3.5335	3.5335	-4.27829	4.27829	Up regulated & Hyper methylated
cg19605909	145	ENSG00000181704	X	68498562	68537282	1	286451	YIPF6	0.022	0.0403824	0.155439	0.263082	1.35428e-06	0.000214025	ENSG00000181704.cg19605909	-1.39381	1.39381	-3.66954	3.66954	Up regulated & Hyper methylated
cg19654882	184	ENSG00000148985	11	3797724	3826371	1	27315	PGAP2	0.0364851	0.016149	0.0583437	0.320459	2.49868e-05	0.00254861	ENSG00000148985.cg19654882	-1.79185	1.79185	-2.5937	2.5937	Up regulated & Hyper methylated
cg19658849	96	ENSG00000077713	X	119399336	119454478	1	203427	SLC25A43	0.033382	0.0228484	0.178807	0.20803	2.71038e-07	6.78659e-05	ENSG00000077713.cg19658849	-1.64114	1.64114	-4.16835	4.16835	Up regulated & Hyper methylated
cg19840133	78	ENSG00000126768	X	48893447	48898143	-1	10245	TIMM17B	0.0398991	0.00725456	0.122115	0.166558	2.09996e-06	0.000307466	ENSG00000126768.cg19840133	-2.13939	2.13939	-3.5122	3.5122	Up regulated & Hyper methylated
cg20011360	193	ENSG00000154274	4	37453925	37623495	1	55286	C4orf19	0.0791914	0.0298245	0.104151	0.59143	7.38115e-05	0.0062228	ENSG00000154274.cg20011360	-1.52543	1.52543	-2.20601	2.20601	Up regulated & Hyper methylated
cg20018767	66	ENSG00000077264	X	110944285	111227361	1	5063	PAK3	-0.1871	0.00834456	0.149585	0.2257	6.25833e-06	0.00077637	ENSG00000077264.cg20018767	-2.0786	-2.0786	-3.10993	3.10993	Down regulated & Hyper methylated
cg20086420	3938	ENSG00000171433	X	48761747	48773648	1	392465	GLOD5	0.146154	0.000734612	0.129998	0.248201	5.88083e-08	5.26876e-05	ENSG00000171433.cg20086420	-3.13394	3.13394	-4.27829	4.27829	Up regulated & Hyper methylated
cg20112962	62	ENSG00000198088	X	107123427	107206433	-1	54830	NUP62CL	0.119156	0.00127312	0.146232	0.240583	3.3539e-05	0.00327308	ENSG00000198088.cg20112962	-2.89513	2.89513	-2.48504	2.48504	Up regulated & Hyper methylated
cg20549224	6	ENSG00000184785	X	134990991	134992473	1	644538	SMIM10	-0.0751552	0.00528434	0.186985	0.218796	4.85525e-07	9.78531e-05	ENSG00000184785.cg20549224	-2.27701	-2.27701	-4.00943	4.00943	Down regulated & Hyper methylated
cg20589243	314	ENSG00000157600	X	110002631	110182734	1	84187	TMEM164	0.0363361	0.0113978	0.156986	0.23218	1.03169e-05	0.00120582	ENSG00000157600.cg20589243	-1.94318	1.94318	-2.91872	2.91872	Up regulated & Hyper methylated
cg20590161	145232	ENSG00000165591	X	57286706	57489196	1	158584	FAAH2	0.0567107	0.0209879	0.112752	0.179497	3.29669e-06	0.00044998	ENSG00000165591.cg20590161	-1.67803	1.67803	-3.34681	3.34681	Up regulated & Hyper methylated
cg20596647	2648	ENSG00000010810	6	111660332	111873452	-1	2534	FYN	-0.0467952	0.0113261	0.084022	0.486852	4.21831e-05	0.00396907	ENSG00000010810.cg20596647	-1.94592	-1.94592	-2.40131	2.40131	Down regulated & Hyper methylated
cg20662913	174	ENSG00000067840	X	153802166	153830565	-1	57595	PDZD4	-0.0793625	0.0130589	0.154086	0.217084	2.421e-05	0.00248426	ENSG00000067840.cg20662913	-1.88409	-1.88409	-2.6048	2.6048	Down regulated & Hyper methylated
cg20749341	45	ENSG00000175556	X	118974614	119018355	1	79836	LONRF3	0.102297	0.000123042	0.273387	0.300146	1.36578e-07	5.35202e-05	ENSG00000175556.cg20749341	-3.90995	3.90995	-4.27148	4.27148	Up regulated & Hyper methylated
cg20775112	249	ENSG00000005302	X	11758159	11775772	1	10943	MSL3	-0.0343984	0.00213259	0.0928329	0.11183	1.25364e-06	0.000200382	ENSG00000005302.cg20775112	-2.67109	-2.67109	-3.69814	3.69814	Down regulated & Hyper methylated
cg20864579	102	ENSG00000254550	11	77102840	77103331	1	4975	OMP	0.30247	1.51471e-06	0.0212382	0.895521	6.76824e-05	0.00581192	ENSG00000254550.cg20864579	-5.81967	5.81967	-2.23568	2.23568	Up regulated & Hyper methylated
cg20964758	8	ENSG00000165675	X	130623369	130903317	-1	10495	ENOX2	-0.0282452	0.0436582	0.152846	0.192421	6.72969e-07	0.000123482	ENSG00000165675.cg20964758	-1.35993	-1.35993	-3.90839	3.90839	Down regulated & Hyper methylated
cg20994227	6231	ENSG00000169946	8	104590733	105804539	1	23414	ZFPM2	-0.105913	0.0141435	0.0412822	0.722783	7.98948e-06	0.000963007	ENSG00000169946.cg20994227	-1.84944	-1.84944	-3.01637	3.01637	Down regulated & Hyper methylated
cg21209948	347	ENSG00000157600	X	110002631	110182734	1	84187	TMEM164	0.0363361	0.0113978	0.211123	0.279507	4.36417e-07	9.08314e-05	ENSG00000157600.cg21209948	-1.94318	1.94318	-4.04176	4.04176	Up regulated & Hyper methylated
cg21364772	6	ENSG00000126768	X	48893447	48898143	-1	10245	TIMM17B	0.0398991	0.00725456	0.191912	0.207663	1.02795e-07	5.26876e-05	ENSG00000126768.cg21364772	-2.13939	2.13939	-4.27829	4.27829	Up regulated & Hyper methylated
cg21417660	65	ENSG00000133142	X	103576231	103587736	1	79921	TCEAL4	-0.0245619	0.0277129	0.178549	0.297584	6.6812e-07	0.000122964	ENSG00000133142.cg21417660	-1.55732	-1.55732	-3.91022	3.91022	Down regulated & Hyper methylated
cg21497739	320	ENSG00000185010	X	154835788	155026940	-1	2157	F8	-0.106327	0.000293253	0.0799862	0.449725	7.95894e-05	0.00661497	ENSG00000185010.cg21497739	-3.53276	-3.53276	-2.17947	2.17947	Down regulated & Hyper methylated
cg21537947	77	ENSG00000102103	X	48890197	48903143	1	10084	PQBP1	0.0296285	0.0160658	0.112936	0.157847	1.78907e-07	5.70181e-05	ENSG00000102103.cg21537947	-1.7941	1.7941	-4.24399	4.24399	Up regulated & Hyper methylated
cg21697779	318	ENSG00000185010	X	154835788	155026940	-1	2157	F8	-0.106327	0.000293253	0.16799	0.211111	1.74446e-07	5.64491e-05	ENSG00000185010.cg21697779	-3.53276	-3.53276	-4.24834	4.24834	Down regulated & Hyper methylated
cg21727314	33	ENSG00000126768	X	48893447	48898143	-1	10245	TIMM17B	0.0398991	0.00725456	0.151601	0.178151	4.0953e-07	8.73986e-05	ENSG00000126768.cg21727314	-2.13939	2.13939	-4.0585	4.0585	Up regulated & Hyper methylated
cg21882403	67	ENSG00000147036	X	37571569	37684463	1	347404	LANCL3	0.118764	0.00962569	0.186822	0.263361	5.4695e-07	0.000106657	ENSG00000147036.cg21882403	-2.01657	2.01657	-3.97201	3.97201	Up regulated & Hyper methylated
cg22252245	198483	ENSG00000171657	X	41724181	41730130	1	27197	GPR82	-0.151441	0.00332782	0.219511	0.243121	1.08957e-07	5.26876e-05	ENSG00000171657.cg22252245	-2.47784	-2.47784	-4.27829	4.27829	Down regulated & Hyper methylated
cg22343001	27	ENSG00000184867	X	101655281	101659850	-1	9823	ARMCX2	-0.0656316	0.0028435	0.220291	0.420095	1.19369e-07	5.26876e-05	ENSG00000184867.cg22343001	-2.54615	-2.54615	-4.27829	4.27829	Down regulated & Hyper methylated
cg22412459	28	ENSG00000165182	X	23907801	23939509	1	254158	CXorf58	-0.0866502	0.0226278	0.255165	0.260469	1.11247e-07	5.26876e-05	ENSG00000165182.cg22412459	-1.64536	-1.64536	-4.27829	4.27829	Down regulated & Hyper methylated
cg22718139	88	ENSG00000134240	1	119747996	119768905	-1	3158	HMGCS2	0.456908	8.69504e-08	0.105915	0.843944	3.37152e-05	0.00328896	ENSG00000134240.cg22718139	-7.06073	7.06073	-2.48294	2.48294	Up regulated & Hyper methylated
cg22817647	105	ENSG00000158301	X	102712176	102717733	1	114928	GPRASP2	-0.0845513	0.000372271	0.230258	0.25858	1.74825e-08	5.26876e-05	ENSG00000158301.cg22817647	-3.42914	-3.42914	-4.27829	4.27829	Down regulated & Hyper methylated
cg22822140	6	ENSG00000184343	X	153776412	153785732	1	26576	SRPK3	0.148499	0.0093153	0.179608	0.47564	8.63231e-07	0.000148462	ENSG00000184343.cg22822140	-2.0308	2.0308	-3.82838	3.82838	Up regulated & Hyper methylated
cg23050981	34	ENSG00000198910	X	153861514	153886173	-1	3897	L1CAM	-0.259285	0.000821264	0.0762651	0.164231	6.64414e-05	0.00572866	ENSG00000198910.cg23050981	-3.08552	-3.08552	-2.24195	2.24195	Down regulated & Hyper methylated
cg23071864	67	ENSG00000067057	10	3066333	3137718	1	5214	PFKP	0.0566252	0.0043172	0.0437155	0.843989	8.62424e-06	0.00102952	ENSG00000067057.cg23071864	-2.3648	2.3648	-2.98736	2.98736	Up regulated & Hyper methylated
cg23091104	18	ENSG00000157600	X	110002631	110182734	1	84187	TMEM164	0.0363361	0.0113978	0.131824	0.169318	2.28739e-06	0.000330856	ENSG00000157600.cg23091104	-1.94318	1.94318	-3.48036	3.48036	Up regulated & Hyper methylated
cg23154272	1003	ENSG00000160688	1	154983338	154993111	1	80308	FLAD1	0.0441202	0.00166354	0.0844616	0.543669	9.66666e-05	0.00764267	ENSG00000160688.cg23154272	-2.77897	2.77897	-2.11675	2.11675	Up regulated & Hyper methylated
cg23250795	143	ENSG00000149418	11	130159782	130210362	1	6768	ST14	0.0663707	0.000191143	0.141709	0.52536	5.56688e-05	0.00497843	ENSG00000149418.cg23250795	-3.71864	3.71864	-2.30291	2.30291	Up regulated & Hyper methylated
cg23271915	8021	ENSG00000137509	11	82822936	82970584	-1	5547	PRCP	-0.0766746	1.62642e-06	0.111093	0.389586	9.24513e-05	0.00738625	ENSG00000137509.cg23271915	-5.78877	-5.78877	-2.13158	2.13158	Down regulated & Hyper methylated
cg23317607	5759	ENSG00000068400	X	48973720	49002264	-1	56850	GRIPAP1	0.0373526	2.99795e-05	-0.134741	0.734079	1.01034e-06	0.000168406	ENSG00000068400.cg23317607	-4.52318	4.52318	-3.77364	-3.77364	Up regulated & Hypo methylated
cg23406815	6539	ENSG00000066032	2	79185231	80648861	1	1496	CTNNA2	-0.211878	0.00552496	0.0315272	0.846081	0.000132751	0.00969791	ENSG00000066032.cg23406815	-2.25767	-2.25767	-2.01332	2.01332	Down regulated & Hyper methylated
cg23441018	2507	ENSG00000176454	15	34358633	34367196	-1	254531	LPCAT4	0.144597	8.07378e-08	0.118249	0.627387	3.91379e-05	0.00372149	ENSG00000176454.cg23441018	-7.09292	7.09292	-2.42928	2.42928	Up regulated & Hyper methylated
cg23476112	332	ENSG00000187516	X	37990779	37991314	1	25763	HYPM	0.104316	0.00705269	-0.0694457	0.838185	8.27301e-05	0.00682291	ENSG00000187516.cg23476112	-2.15164	2.15164	-2.16603	-2.16603	Up regulated & Hypo methylated
cg23476112	15431	ENSG00000147041	X	38006553	38128819	1	94122	SYTL5	0.207848	0.000533852	-0.0694457	0.838185	8.27301e-05	0.00682291	ENSG00000147041.cg23476112	-3.27258	3.27258	-2.16603	-2.16603	Up regulated & Hypo methylated
cg23477679	52	ENSG00000133135	X	106693794	106797016	1	79589	RNF128	0.112063	0.000193895	0.14727	0.202673	4.43317e-07	9.18242e-05	ENSG00000133135.cg23477679	-3.71243	3.71243	-4.03704	4.03704	Up regulated & Hyper methylated
cg23694557	46	ENSG00000147255	X	131273506	131578899	-1	3547	IGSF1	-0.148618	0.0411464	0.247266	0.308505	2.63155e-09	3.40417e-05	ENSG00000147255.cg23694557	-1.38567	-1.38567	-4.46799	4.46799	Down regulated & Hyper methylated
cg23811122	7450	ENSG00000162616	1	77979175	78017964	1	11080	DNAJB4	-0.0815656	0.00438481	0.0385789	0.730259	0.000122983	0.00917202	ENSG00000162616.cg23811122	-2.35805	-2.35805	-2.03754	2.03754	Down regulated & Hyper methylated
cg23993836	170	ENSG00000102125	X	154411524	154421726	1	6901	TAZ	0.0453626	0.0124646	0.207592	0.256311	1.66348e-07	5.54973e-05	ENSG00000102125.cg23993836	-1.90432	1.90432	-4.25573	4.25573	Up regulated & Hyper methylated
cg24048209	33516	ENSG00000139304	12	80402178	80680273	1	374462	PTPRQ	-0.199927	0.0028554	0.0556636	0.800515	1.95779e-05	0.00208245	ENSG00000139304.cg24048209	-2.54433	-2.54433	-2.68142	2.68142	Down regulated & Hyper methylated
cg24054653	20	ENSG00000171155	X	120625674	120630054	-1	29071	C1GALT1C1	0.0286398	0.0207342	0.160511	0.225077	1.50488e-07	5.47419e-05	ENSG00000171155.cg24054653	-1.68331	1.68331	-4.26168	4.26168	Up regulated & Hyper methylated
cg24139739	20	ENSG00000090776	X	68829021	68842160	1	1947	EFNB1	0.117755	6.11682e-07	0.232483	0.277005	8.7181e-08	5.26876e-05	ENSG00000090776.cg24139739	-6.21347	6.21347	-4.27829	4.27829	Up regulated & Hyper methylated
cg24157854	118	ENSG00000160219	X	154675249	154751583	-1	139716	GAB3	-0.141206	0.000207451	0.208068	0.240467	2.08848e-07	6.04614e-05	ENSG00000160219.cg24157854	-3.68308	-3.68308	-4.21852	4.21852	Down regulated & Hyper methylated
cg24186901	64	ENSG00000158813	X	69616067	70039472	1	1896	EDA	-0.0966811	0.00389443	0.308	0.306798	3.36072e-08	5.26876e-05	ENSG00000158813.cg24186901	-2.40956	-2.40956	-4.27829	4.27829	Down regulated & Hyper methylated
cg24347720	119	ENSG00000129680	X	136213220	136256482	-1	79649	MAP7D3	-0.103437	0.000500606	0.243977	0.283851	2.85234e-07	7.01898e-05	ENSG00000129680.cg24347720	-3.3005	-3.3005	-4.15373	4.15373	Down regulated & Hyper methylated
cg24376537	117	ENSG00000082458	X	70444835	70505490	1	1741	DLG3	0.0631939	5.20484e-05	0.15515	0.311045	2.49492e-05	0.00254798	ENSG00000082458.cg24376537	-4.28359	4.28359	-2.5938	2.5938	Up regulated & Hyper methylated
cg24378152	12	ENSG00000182872	X	47145221	47186813	1	8241	RBM10	0.0230635	0.0335551	0.182148	0.217361	1.22662e-07	5.27024e-05	ENSG00000182872.cg24378152	-1.47424	1.47424	-4.27817	4.27817	Up regulated & Hyper methylated
cg24399474	117	ENSG00000147206	X	103075810	103093143	-1	56000	NXF3	0.279987	0.000714377	0.0902878	0.667441	0.000132476	0.00968532	ENSG00000147206.cg24399474	-3.14607	3.14607	-2.01389	2.01389	Up regulated & Hyper methylated
cg24544105	8	ENSG00000144045	2	74518131	74526281	-1	165545	DQX1	0.374649	1.32119e-05	0.11478	0.772637	8.81863e-05	0.00713711	ENSG00000144045.cg24544105	-4.87904	4.87904	-2.14648	2.14648	Up regulated & Hyper methylated
cg24569746	1408	ENSG00000204131	X	71910818	72161750	1	340527	NHSL2	-0.197579	0.0015196	0.159871	0.233525	6.26299e-08	5.26876e-05	ENSG00000204131.cg24569746	-2.81827	-2.81827	-4.27829	4.27829	Down regulated & Hyper methylated
cg24597862	39	ENSG00000047230	X	16587999	16712936	-1	56474	CTPS2	0.0347651	0.00406555	0.0709427	0.131766	1.62792e-05	0.00178013	ENSG00000047230.cg24597862	-2.39088	2.39088	-2.74955	2.74955	Up regulated & Hyper methylated
cg24666876	163	ENSG00000102359	X	100644195	100675788	1	27286	SRPX2	-0.0865321	0.00967345	0.098238	0.71787	0.000113264	0.00861414	ENSG00000102359.cg24666876	-2.01442	-2.01442	-2.06479	2.06479	Down regulated & Hyper methylated
cg24711306	345	ENSG00000186787	X	57118551	57121546	-1	474343	SPIN2B	0.0461933	0.0426699	0.159341	0.235158	3.28914e-08	5.26876e-05	ENSG00000186787.cg24711306	-1.36988	1.36988	-4.27829	4.27829	Up regulated & Hyper methylated
cg24773412	1457	ENSG00000170421	12	52897187	52949954	-1	3856	KRT8	0.0679834	0.000336735	0.0991651	0.652979	6.17563e-05	0.00539464	ENSG00000170421.cg24773412	-3.47271	3.47271	-2.26804	2.26804	Up regulated & Hyper methylated
cg24783624	86	ENSG00000177485	X	120250752	120258398	1	10009	ZBTB33	-0.0297266	0.0356453	0.147678	0.187442	1.58649e-06	0.000244063	ENSG00000177485.cg24783624	-1.448	-1.448	-3.6125	3.6125	Down regulated & Hyper methylated
cg24832428	324	ENSG00000129675	X	136665547	136780932	-1	9459	ARHGEF6	-0.121483	0.000403509	0.23442	0.229949	5.33046e-08	5.26876e-05	ENSG00000129675.cg24832428	-3.39415	-3.39415	-4.27829	4.27829	Down regulated & Hyper methylated
cg24850178	35389	ENSG00000198088	X	107123427	107206433	-1	54830	NUP62CL	0.119156	0.00127312	0.136207	0.224112	9.49691e-06	0.00112214	ENSG00000198088.cg24850178	-2.89513	2.89513	-2.94995	2.94995	Up regulated & Hyper methylated
cg24854914	5788	ENSG00000164647	7	90154456	90164829	1	26872	STEAP1	0.0603731	0.0161927	0.0654696	0.79899	0.00012566	0.00932297	ENSG00000164647.cg24854914	-1.79068	1.79068	-2.03045	2.03045	Up regulated & Hyper methylated
cg24854914	12112	ENSG00000157214	7	90167590	90238137	1	261729	STEAP2	0.0711791	0.000773194	0.0654696	0.79899	0.00012566	0.00932297	ENSG00000157214.cg24854914	-3.11171	3.11171	-2.03045	2.03045	Up regulated & Hyper methylated
cg24925526	61	ENSG00000078061	X	47561100	47571920	1	369	ARAF	0.0271143	0.00449483	0.21438	0.261882	3.38604e-07	7.72539e-05	ENSG00000078061.cg24925526	-2.34729	2.34729	-4.11208	4.11208	Up regulated & Hyper methylated
cg25165659	525	ENSG00000077721	X	119574536	119591083	1	7319	UBE2A	0.0171821	0.0462569	0.208769	0.267103	2.95654e-07	7.13339e-05	ENSG00000077721.cg25165659	-1.33482	1.33482	-4.1467	4.1467	Up regulated & Hyper methylated
cg25202270	926	ENSG00000235703	X	149938613	150224580	1	NA	LINC00894	0.104127	0.015347	0.148019	0.23471	5.63616e-07	0.000108973	ENSG00000235703.cg25202270	-1.81398	1.81398	-3.96268	3.96268	Up regulated & Hyper methylated
cg25456959	4466	ENSG00000198881	X	64224194	64230607	-1	142689	ASB12	0.111422	0.0115084	-0.146698	0.610403	1.18943e-06	0.000191791	ENSG00000198881.cg25456959	-1.93898	1.93898	-3.71717	-3.71717	Up regulated & Hypo methylated
cg25492195	163	ENSG00000004961	X	11111301	11123086	1	3052	HCCS	0.0447886	0.000242259	0.207551	0.306205	1.69573e-06	0.000258087	ENSG00000004961.cg25492195	-3.61572	3.61572	-3.58823	3.58823	Up regulated & Hyper methylated
cg25528264	88	ENSG00000089289	X	70133447	70166324	1	3476	IGBP1	0.0257152	0.0270355	0.164372	0.181813	1.14807e-07	5.26876e-05	ENSG00000089289.cg25528264	-1.56807	1.56807	-4.27829	4.27829	Up regulated & Hyper methylated
cg25547663	22	ENSG00000101940	X	48590042	48608869	1	64743	WDR13	0.0330586	0.0196709	0.120186	0.183015	1.0519e-06	0.000174244	ENSG00000101940.cg25547663	-1.70618	1.70618	-3.75884	3.75884	Up regulated & Hyper methylated
cg25558406	21	ENSG00000165704	X	134460165	134520513	1	3251	HPRT1	0.0371209	0.010191	0.139158	0.169909	2.11606e-06	0.000309171	ENSG00000165704.cg25558406	-1.99178	1.99178	-3.5098	3.5098	Up regulated & Hyper methylated
cg25576048	2	ENSG00000126947	X	101550547	101554700	1	51309	ARMCX1	-0.0814906	0.000586519	0.185868	0.343673	0.000133832	0.00975777	ENSG00000126947.cg25576048	-3.23172	-3.23172	-2.01065	2.01065	Down regulated & Hyper methylated
cg25591670	66	ENSG00000102390	X	76173040	76178314	1	51260	PBDC1	0.0332757	0.00558842	0.17329	0.2344	7.34813e-07	0.000131646	ENSG00000102390.cg25591670	-2.25271	2.25271	-3.88059	3.88059	Up regulated & Hyper methylated
cg25594736	227	ENSG00000166949	15	67063763	67195169	1	4088	SMAD3	0.0414317	0.0220398	0.104488	0.444841	8.54461e-05	0.00697846	ENSG00000166949.cg25594736	-1.65679	1.65679	-2.15624	2.15624	Up regulated & Hyper methylated
cg25736204	120	ENSG00000156504	X	134769566	134797232	-1	159090	FAM122B	0.0324214	0.00325099	0.168074	0.201294	1.94673e-07	5.89869e-05	ENSG00000156504.cg25736204	-2.48798	2.48798	-4.22924	4.22924	Up regulated & Hyper methylated
cg25748542	1365	ENSG00000138495	3	119654513	119677454	-1	10063	COX17	0.0451579	0.00996047	0.0342539	0.869042	0.000122393	0.00913877	ENSG00000138495.cg25748542	-2.00172	2.00172	-2.03911	2.03911	Up regulated & Hyper methylated
cg25815185	58	ENSG00000012817	Y	19703865	19744939	-1	8284	KDM5D	0.75994	2.059e-08	0.191679	0.301184	3.05224e-06	0.000422193	ENSG00000012817.cg25815185	-7.68634	7.68634	-3.37449	3.37449	Up regulated & Hyper methylated
cg25852925	22	ENSG00000013619	X	150361422	150514178	1	10046	MAMLD1	-0.091939	0.000225612	0.200953	0.276958	6.07521e-08	5.26876e-05	ENSG00000013619.cg25852925	-3.64664	-3.64664	-4.27829	4.27829	Down regulated & Hyper methylated
cg25881119	198	ENSG00000204131	X	71910818	72161750	1	340527	NHSL2	-0.197579	0.0015196	0.151158	0.313489	0.000115889	0.00877364	ENSG00000204131.cg25881119	-2.81827	-2.81827	-2.05682	2.05682	Down regulated & Hyper methylated
cg25911220	17	ENSG00000147383	X	152830967	152869729	1	50814	NSDHL	0.03167	0.0406503	0.141401	0.227074	6.70515e-07	0.000123245	ENSG00000147383.cg25911220	-1.39094	1.39094	-3.90923	3.90923	Up regulated & Hyper methylated
cg25940844	38	ENSG00000180815	X	19360056	19515261	-1	389840	MAP3K15	-0.252758	0.00164284	0.224856	0.296185	3.50276e-06	0.000472661	ENSG00000180815.cg25940844	-2.78441	-2.78441	-3.32545	3.32545	Down regulated & Hyper methylated
cg25947525	53	ENSG00000082458	X	70444835	70505490	1	1741	DLG3	0.0631939	5.20484e-05	0.101814	0.154267	3.71129e-06	0.000496112	ENSG00000082458.cg25947525	-4.28359	4.28359	-3.30442	3.30442	Up regulated & Hyper methylated
cg26016074	24414	ENSG00000122482	1	90915298	91022272	-1	84146	ZNF644	-0.0356361	0.00818886	0.062444	0.870877	3.65538e-06	0.000490091	ENSG00000122482.cg26016074	-2.08678	-2.08678	-3.30972	3.30972	Down regulated & Hyper methylated
cg26032662	216	ENSG00000156298	X	38561370	38688920	1	7102	TSPAN7	-0.148735	0.00821085	0.108565	0.161812	6.0325e-07	0.000114364	ENSG00000156298.cg26032662	-2.08561	-2.08561	-3.94171	3.94171	Down regulated & Hyper methylated
cg26179626	11630	ENSG00000101974	X	139726346	139945276	-1	286410	ATP11C	-0.0661039	0.000588879	0.105348	0.218403	6.18785e-05	0.00540143	ENSG00000101974.cg26179626	-3.22997	-3.22997	-2.26749	2.26749	Down regulated & Hyper methylated
cg26305174	4441	ENSG00000146828	7	100826820	100867010	1	56996	SLC12A9	0.0620833	0.00027839	0.0720887	0.532192	0.000121966	0.00911576	ENSG00000146828.cg26305174	-3.55535	3.55535	-2.04021	2.04021	Up regulated & Hyper methylated
cg26343366	56144	ENSG00000047648	X	11117651	11665920	-1	395	ARHGAP6	0.106064	0.000675747	0.090632	0.67661	5.98006e-05	0.00526072	ENSG00000047648.cg26343366	-3.17022	3.17022	-2.27895	2.27895	Up regulated & Hyper methylated
cg26440263	22115	ENSG00000134627	11	94543840	94621421	1	143689	PIWIL4	0.0926389	0.000274474	0.103773	0.807192	7.56297e-05	0.00635939	ENSG00000134627.cg26440263	-3.5615	3.5615	-2.19658	2.19658	Up regulated & Hyper methylated
cg26472938	134	ENSG00000115648	2	237485428	237555322	1	79083	MLPH	0.154767	8.81652e-08	0.111766	0.731753	0.000113611	0.00863624	ENSG00000115648.cg26472938	-7.0547	7.0547	-2.06368	2.06368	Up regulated & Hyper methylated
cg26584339	123	ENSG00000047597	X	37685791	37732130	1	7504	XK	0.178348	0.000130837	0.279809	0.307315	9.57516e-08	5.26876e-05	ENSG00000047597.cg26584339	-3.88327	3.88327	-4.27829	4.27829	Up regulated & Hyper methylated
cg26606552	921	ENSG00000101997	X	49235470	49250520	1	28952	CCDC22	0.0330215	0.0096349	0.169682	0.268163	2.7054e-07	6.78659e-05	ENSG00000101997.cg26606552	-2.01615	2.01615	-4.16835	4.16835	Up regulated & Hyper methylated
cg26621897	338	ENSG00000158164	X	102513682	102516739	-1	11013	TMSB15A	-0.101491	0.0474737	0.110753	0.575207	0.00013203	0.00966701	ENSG00000158164.cg26621897	-1.32355	-1.32355	-2.01471	2.01471	Down regulated & Hyper methylated
cg26663742	16343	ENSG00000131844	5	71587288	71658706	1	64087	MCCC2	0.0528757	1.31287e-05	0.0568389	0.813445	4.78453e-05	0.00440285	ENSG00000131844.cg26663742	-4.88178	4.88178	-2.35627	2.35627	Up regulated & Hyper methylated
cg26756979	40	ENSG00000175556	X	118974614	119018355	1	79836	LONRF3	0.102297	0.000123042	0.222516	0.249165	7.58193e-08	5.26876e-05	ENSG00000175556.cg26756979	-3.90995	3.90995	-4.27829	4.27829	Up regulated & Hyper methylated
cg26791231	65	ENSG00000169306	X	28587446	29956718	1	11141	IL1RAPL1	-0.184015	4.71267e-05	0.131518	0.268887	2.86746e-06	0.000400168	ENSG00000169306.cg26791231	-4.32673	-4.32673	-3.39776	3.39776	Down regulated & Hyper methylated
cg26800155	870	ENSG00000181191	X	69160851	69165793	-1	64219	PJA1	0.035187	0.0116929	0.0953578	0.337774	0.000130805	0.00959935	ENSG00000181191.cg26800155	-1.93208	1.93208	-2.01776	2.01776	Up regulated & Hyper methylated
cg26805585	1274	ENSG00000182872	X	47145221	47186813	1	8241	RBM10	0.0230635	0.0335551	-0.0626277	0.87298	1.82228e-05	0.00195955	ENSG00000182872.cg26805585	-1.47424	1.47424	-2.70784	-2.70784	Up regulated & Hypo methylated
cg26815962	4	ENSG00000102103	X	48890197	48903143	1	10084	PQBP1	0.0296285	0.0160658	0.193156	0.266629	8.45055e-07	0.000145801	ENSG00000102103.cg26815962	-1.7941	1.7941	-3.83624	3.83624	Up regulated & Hyper methylated
cg26927606	17	ENSG00000169188	X	55000363	55009057	1	27301	APEX2	0.0288351	0.00219235	0.182967	0.192813	1.13805e-07	5.26876e-05	ENSG00000169188.cg26927606	-2.65909	2.65909	-4.27829	4.27829	Up regulated & Hyper methylated
cg27039218	6533	ENSG00000099250	10	33177492	33336262	-1	8829	NRP1	-0.0774526	4.8721e-05	0.0849023	0.73248	8.29155e-05	0.00682892	ENSG00000099250.cg27039218	-4.31228	-4.31228	-2.16565	2.16565	Down regulated & Hyper methylated
cg27049053	4308	ENSG00000102287	X	151953124	151974680	-1	2564	GABRE	0.110713	0.00911199	0.13305	0.52494	3.23394e-06	0.000442411	ENSG00000102287.cg27049053	-2.04039	2.04039	-3.35417	3.35417	Up regulated & Hyper methylated
cg27147258	391	ENSG00000015285	X	48676596	48691427	1	7454	WAS	-0.121878	0.00313867	0.179647	0.223135	2.56795e-07	6.61417e-05	ENSG00000015285.cg27147258	-2.50325	-2.50325	-4.17952	4.17952	Down regulated & Hyper methylated
cg27253485	103	ENSG00000130052	X	68647666	68725842	1	9754	STARD8	-0.0987992	0.00106405	0.11856	0.359445	3.73917e-06	0.000499288	ENSG00000130052.cg27253485	-2.97304	-2.97304	-3.30165	3.30165	Down regulated & Hyper methylated
cg27268436	310	ENSG00000120509	X	70286595	70290514	-1	51248	PDZD11	0.0289722	0.030692	0.150909	0.461789	3.64039e-06	0.000488382	ENSG00000120509.cg27268436	-1.51297	1.51297	-3.31124	3.31124	Up regulated & Hyper methylated
cg27327591	43	ENSG00000235703	X	149938613	150224580	1	NA	LINC00894	0.104127	0.015347	0.181769	0.230604	1.67003e-07	5.54974e-05	ENSG00000235703.cg27327591	-1.81398	1.81398	-4.25573	4.25573	Up regulated & Hyper methylated
cg27509967	6847	ENSG00000012817	Y	19703865	19744939	-1	8284	KDM5D	0.75994	2.059e-08	-0.218943	0.703143	9.02552e-07	0.000153593	ENSG00000012817.cg27509967	-7.68634	7.68634	-3.81363	-3.81363	Up regulated & Hypo methylated
cg27559462	525	ENSG00000077721	X	119574536	119591083	1	7319	UBE2A	0.0171821	0.0462569	0.176138	0.239711	3.21451e-07	7.48043e-05	ENSG00000077721.cg27559462	-1.33482	1.33482	-4.12607	4.12607	Up regulated & Hyper methylated
cg27578568	84	ENSG00000232419	Y	8704472	8705283	1	NA	TTTY19	0.0125593	0.0295356	-0.221544	0.648869	3.08103e-07	7.28986e-05	ENSG00000232419.cg27578568	-1.52965	1.52965	-4.13728	-4.13728	Up regulated & Hypo methylated
cg27616996	37286	ENSG00000169057	X	154021573	154137103	-1	4204	MECP2	-0.0208264	0.0108098	0.230024	0.273742	5.62113e-08	5.26876e-05	ENSG00000169057.cg27616996	-1.96618	-1.96618	-4.27829	4.27829	Down regulated & Hyper methylated

## Sheet: Subtype V
probeID	distance_TSS	ensembl_gene_id	chromosome_name	start_position	end_position	strand	entrezgene_id	external_gene_name	logFC	FDR	diffmean.g1.g2	diffmean.g2.g1	p.value.g1.g2	p.value.adj.g1.g2	ID	geFDR	geFDR2	meFDR	meFDR2	starburst.status
cg00214611	241	ENSG00000154620	Y	13703899	13706024	1	9087	TMSB4Y	0.356585	0.000762111	0.239083	0.279419	2.79773e-08	4.70499e-06	ENSG00000154620.cg00214611	-3.11798	3.11798	-5.32744	5.32744	Up regulated & Hyper methylated
cg00584971	316	ENSG00000165194	X	100291644	100410273	-1	57526	PCDH19	0.13507	0.0205492	0.133734	0.376246	1.05082e-05	0.000983772	ENSG00000165194.cg00584971	-1.6872	1.6872	-3.00711	3.00711	Up regulated & Hyper methylated
cg00611101	65	ENSG00000184905	X	102125679	102140426	1	140597	TCEAL2	0.247792	0.000182637	0.206755	0.295377	1.23735e-09	1.32254e-06	ENSG00000184905.cg00611101	-3.73841	3.73841	-5.87859	5.87859	Up regulated & Hyper methylated
cg00822998	33	ENSG00000124313	X	53225828	53321350	-1	23096	IQSEC2	-0.0344482	0.0416985	-0.13398	0.347566	1.23117e-09	1.32254e-06	ENSG00000124313.cg00822998	-1.37988	-1.37988	-5.87859	-5.87859	Down regulated & Hypo methylated
cg00878023	14	ENSG00000149970	X	21372801	21654695	1	22866	CNKSR2	0.13885	0.00916815	0.212746	0.516662	6.41847e-08	9.16003e-06	ENSG00000149970.cg00878023	-2.03772	2.03772	-5.0381	5.0381	Up regulated & Hyper methylated
cg00895705	98	ENSG00000196632	X	54192823	54358642	-1	65267	WNK3	0.154351	7.30255e-05	0.199505	0.304581	1.42989e-14	1.38846e-09	ENSG00000196632.cg00895705	-4.13653	4.13653	-8.85747	8.85747	Up regulated & Hyper methylated
cg01010618	129	ENSG00000147255	X	131273506	131578899	-1	3547	IGSF1	0.187428	0.00303841	0.163441	0.283208	6.01961e-07	6.86539e-05	ENSG00000147255.cg01010618	-2.51735	2.51735	-4.16333	4.16333	Up regulated & Hyper methylated
cg01052065	66	ENSG00000077264	X	110944285	111227361	1	5063	PAK3	0.155642	0.00624134	0.137506	0.156099	1.80664e-07	2.30162e-05	ENSG00000077264.cg01052065	-2.20472	2.20472	-4.63797	4.63797	Up regulated & Hyper methylated
cg01073572	8508	ENSG00000228787	Y	14793642	14804033	-1	NA	NLGN4Y-AS1	0.157847	0.000216149	-0.237192	0.681168	5.16523e-08	7.63404e-06	ENSG00000228787.cg01073572	-3.66525	3.66525	-5.11725	-5.11725	Up regulated & Hypo methylated
cg01084827	84	ENSG00000247746	X	55484616	55489202	-1	158880	USP51	0.0866054	0.0316542	0.144699	0.290429	5.65942e-07	6.47435e-05	ENSG00000247746.cg01084827	-1.49957	1.49957	-4.1888	4.1888	Up regulated & Hyper methylated
cg01120894	103	ENSG00000134594	X	130171962	130184870	1	9363	RAB33A	0.0900626	0.0434109	0.243099	0.269446	9.10339e-09	2.11879e-06	ENSG00000134594.cg01120894	-1.3624	1.3624	-5.67391	5.67391	Up regulated & Hyper methylated
cg01311227	13142	ENSG00000129824	Y	2841602	2932000	1	6192	RPS4Y1	0.729783	4.97523e-07	0.221288	0.336873	5.30377e-09	1.59355e-06	ENSG00000129824.cg01311227	-6.30319	6.30319	-5.79763	5.79763	Up regulated & Hyper methylated
cg01579322	62	ENSG00000184083	X	54068324	54183281	-1	54954	FAM120C	0.0496257	0.0050353	0.226239	0.274737	1.77425e-09	1.43805e-06	ENSG00000184083.cg01579322	-2.29797	2.29797	-5.84223	5.84223	Up regulated & Hyper methylated
cg01997410	179	ENSG00000242732	X	72127110	72131901	-1	340526	RTL5	0.12956	1.5148e-05	0.132735	0.169195	9.57416e-08	1.30279e-05	ENSG00000242732.cg01997410	-4.81965	4.81965	-4.88512	4.88512	Up regulated & Hyper methylated
cg02252323	215	ENSG00000151789	3	21412218	22373321	-1	79750	ZNF385D	0.155158	0.0024264	0.0893875	0.322476	0.000125608	0.00918853	ENSG00000151789.cg02252323	-2.61504	2.61504	-2.03675	2.03675	Up regulated & Hyper methylated
cg02327549	280	ENSG00000123572	X	105822539	105958610	1	203447	NRK	0.127973	0.0368443	0.145832	0.332697	6.03601e-06	0.000588938	ENSG00000123572.cg02327549	-1.43363	1.43363	-3.22993	3.22993	Up regulated & Hyper methylated
cg02376524	41	ENSG00000158301	X	102712176	102717733	1	114928	GPRASP2	0.0645453	0.00353081	0.169089	0.283312	4.17544e-08	6.40716e-06	ENSG00000158301.cg02376524	-2.45213	2.45213	-5.19333	5.19333	Up regulated & Hyper methylated
cg02522936	1103	ENSG00000229236	Y	20464916	20575519	-1	NA	TTTY10	0.199704	0.0115504	-0.243834	0.683436	1.27074e-08	2.61423e-06	ENSG00000229236.cg02522936	-1.9374	1.9374	-5.58266	-5.58266	Up regulated & Hypo methylated
cg02547323	221	ENSG00000123570	X	103822327	103832257	-1	51209	RAB9B	0.0892622	0.0222558	0.164498	0.442621	3.08874e-06	0.000314848	ENSG00000123570.cg02547323	-1.65256	1.65256	-3.5019	3.5019	Up regulated & Hyper methylated
cg02714202	64	ENSG00000247746	X	55484616	55489202	-1	158880	USP51	0.0866054	0.0316542	0.114613	0.216302	2.26554e-07	2.81029e-05	ENSG00000247746.cg02714202	-1.49957	1.49957	-4.55125	4.55125	Up regulated & Hyper methylated
cg02842889	417	ENSG00000067646	Y	2935281	2982506	1	7544	ZFY	0.692096	7.33499e-07	0.247507	0.277029	1.52669e-08	2.97921e-06	ENSG00000067646.cg02842889	-6.1346	6.1346	-5.5259	5.5259	Up regulated & Hyper methylated
cg03347749	25	ENSG00000133134	X	103309346	103311046	-1	84707	BEX2	0.139538	0.00308272	0.184572	0.247236	3.49728e-08	5.57144e-06	ENSG00000133134.cg03347749	-2.51107	2.51107	-5.25403	5.25403	Up regulated & Hyper methylated
cg03526384	18832	ENSG00000077147	10	96518110	96587452	-1	56889	TM9SF3	-0.0364567	0.00772575	-0.0933018	0.67247	8.7569e-05	0.00671868	ENSG00000077147.cg03526384	-2.11206	-2.11206	-2.17272	-2.17272	Down regulated & Hypo methylated
cg03554089	21738	ENSG00000229807	X	73820649	73852723	-1	7503	XIST	-0.702549	0.00308272	-0.167605	0.663594	1.15726e-07	1.54698e-05	ENSG00000229807.cg03554089	-2.51107	-2.51107	-4.81052	-4.81052	Down regulated & Hypo methylated
cg03598440	264	ENSG00000165194	X	100291644	100410273	-1	57526	PCDH19	0.13507	0.0205492	0.120174	0.447044	8.2885e-09	2.01298e-06	ENSG00000165194.cg03598440	-1.6872	1.6872	-5.69616	5.69616	Up regulated & Hyper methylated
cg03706022	1	ENSG00000165175	X	38801432	38806537	1	58526	MID1IP1	-0.0409149	0.0294807	0.161944	0.334084	3.42007e-07	4.08252e-05	ENSG00000165175.cg03706022	-1.53046	-1.53046	-4.38907	4.38907	Down regulated & Hyper methylated
cg03753451	260	ENSG00000101974	X	139726346	139945276	-1	286410	ATP11C	0.0418776	0.0389979	0.154719	0.204406	1.32888e-08	2.69393e-06	ENSG00000101974.cg03753451	-1.40896	1.40896	-5.56961	5.56961	Up regulated & Hyper methylated
cg03837680	95	ENSG00000167291	17	79932343	80035872	-1	125058	TBC1D16	0.0410014	0.031502	-0.065579	0.412185	1.42134e-05	0.0013013	ENSG00000167291.cg03837680	-1.50166	1.50166	-2.88562	-2.88562	Up regulated & Hypo methylated
cg03892808	286	ENSG00000067840	X	153802166	153830565	-1	57595	PDZD4	0.0650923	0.0459265	0.190889	0.226559	3.38806e-09	1.43918e-06	ENSG00000067840.cg03892808	-1.33794	1.33794	-5.84189	5.84189	Up regulated & Hyper methylated
cg03962451	41823	ENSG00000115419	2	190880827	190965552	1	2744	GLS	0.0403539	0.00288922	0.0534696	0.774525	4.10899e-05	0.00342189	ENSG00000115419.cg03962451	-2.53922	2.53922	-2.46573	2.46573	Up regulated & Hyper methylated
cg03971283	51	ENSG00000198910	X	153861514	153886173	-1	3897	L1CAM	0.130999	0.0495282	0.0867311	0.136449	8.89577e-06	0.000843555	ENSG00000198910.cg03971283	-1.30515	1.30515	-3.07389	3.07389	Up regulated & Hyper methylated
cg04069419	108	ENSG00000011677	X	152166234	152451315	-1	2556	GABRA3	0.206046	0.0375742	0.151555	0.29356	1.43118e-06	0.000153695	ENSG00000011677.cg04069419	-1.42511	1.42511	-3.81334	3.81334	Up regulated & Hyper methylated
cg04071104	153	ENSG00000016391	3	53812335	53846419	-1	55349	CHDH	-0.067982	0.0287263	-0.117603	0.671154	7.05555e-05	0.00554476	ENSG00000016391.cg04071104	-1.54172	-1.54172	-2.25612	-2.25612	Down regulated & Hypo methylated
cg04077363	80	ENSG00000204065	X	103273691	103276750	-1	340543	TCEAL5	0.236272	3.50059e-05	0.127845	0.358617	3.27654e-06	0.000332317	ENSG00000204065.cg04077363	-4.45586	4.45586	-3.47845	3.47845	Up regulated & Hyper methylated
cg04300278	125	ENSG00000125675	X	123184153	123490915	1	2892	GRIA3	0.264643	6.26231e-08	0.148966	0.469722	5.61243e-05	0.00451966	ENSG00000125675.cg04300278	-7.20327	7.20327	-2.34489	2.34489	Up regulated & Hyper methylated
cg04419680	652	ENSG00000165246	Y	14522573	14845650	1	22829	NLGN4Y	0.719132	5.67971e-08	0.201665	0.274714	2.36522e-07	2.91976e-05	ENSG00000165246.cg04419680	-7.24567	7.24567	-4.53465	4.53465	Up regulated & Hyper methylated
cg04448376	240	ENSG00000183878	Y	13248379	13480673	-1	7404	UTY	0.724782	3.33918e-07	0.186326	0.308089	1.08707e-06	0.00011887	ENSG00000183878.cg04448376	-6.47636	6.47636	-3.92493	3.92493	Up regulated & Hyper methylated
cg04522721	10648	ENSG00000006756	X	2903972	2929349	-1	414	ARSD	-0.0710536	0.000129009	0.0487038	0.847356	7.61661e-06	0.000730388	ENSG00000006756.cg04522721	-3.88938	-3.88938	-3.13645	3.13645	Down regulated & Hyper methylated
cg04595393	2	ENSG00000198908	X	102720688	102753540	1	80823	BHLHB9	0.047211	0.0294202	0.243469	0.31278	2.1503e-10	5.43749e-07	ENSG00000198908.cg04595393	-1.53135	1.53135	-6.2646	6.2646	Up regulated & Hyper methylated
cg04820593	23799	ENSG00000196632	X	54192823	54358642	-1	65267	WNK3	0.154351	7.30255e-05	0.21391	0.510391	7.64871e-13	1.19792e-08	ENSG00000196632.cg04820593	-4.13653	4.13653	-7.92157	7.92157	Up regulated & Hyper methylated
cg04924141	15	ENSG00000155961	X	155258235	155264491	-1	116442	RAB39B	0.184155	0.00364614	0.19425	0.332689	6.91982e-11	2.52606e-07	ENSG00000155961.cg04924141	-2.43817	2.43817	-6.59756	6.59756	Up regulated & Hyper methylated
cg04944936	119	ENSG00000184083	X	54068324	54183281	-1	54954	FAM120C	0.0496257	0.0050353	0.16759	0.20126	5.65335e-09	1.64477e-06	ENSG00000184083.cg04944936	-2.29797	2.29797	-5.78389	5.78389	Up regulated & Hyper methylated
cg05083020	53	ENSG00000102109	X	48831096	48835610	-1	27344	PCSK1N	0.191508	0.00793931	0.132336	0.23196	4.25005e-07	4.98057e-05	ENSG00000102109.cg05083020	-2.10022	2.10022	-4.30272	4.30272	Up regulated & Hyper methylated
cg05363666	10561	ENSG00000147224	X	107628424	107651026	1	5631	PRPS1	0.0301294	0.0424222	0.137363	0.166617	5.26851e-09	1.59355e-06	ENSG00000147224.cg05363666	-1.37241	1.37241	-5.79763	5.79763	Up regulated & Hyper methylated
cg05480730	58996	ENSG00000099725	Y	7273972	7381548	1	NA	PRKY	0.631251	2.45046e-06	0.258559	0.277736	1.35771e-08	2.73634e-06	ENSG00000099725.cg05480730	-5.61075	5.61075	-5.56283	5.56283	Up regulated & Hyper methylated
cg05515118	39	ENSG00000133134	X	103309346	103311046	-1	84707	BEX2	0.139538	0.00308272	0.165799	0.197047	2.16193e-07	2.69623e-05	ENSG00000133134.cg05515118	-2.51107	2.51107	-4.56924	4.56924	Up regulated & Hyper methylated
cg05673346	277	ENSG00000165175	X	38801432	38806537	1	58526	MID1IP1	-0.0409149	0.0294807	0.135581	0.334272	1.51486e-06	0.000161929	ENSG00000165175.cg05673346	-1.53046	-1.53046	-3.79068	3.79068	Down regulated & Hyper methylated
cg05865243	53	ENSG00000168757	Y	6246223	6249019	1	64591	TSPY2	0.0294396	0.02736	-0.212325	0.779937	9.99904e-08	1.35795e-05	ENSG00000168757.cg05865243	-1.56288	1.56288	-4.86712	-4.86712	Up regulated & Hypo methylated
cg05940236	10109	ENSG00000067048	Y	12904108	12920478	1	8653	DDX3Y	0.785531	2.02727e-07	0.158803	0.307445	6.00334e-07	6.84843e-05	ENSG00000067048.cg05940236	-6.69309	6.69309	-4.16441	4.16441	Up regulated & Hyper methylated
cg05950094	226	ENSG00000169891	X	16946658	17153272	1	9185	REPS2	-0.0852621	0.00267705	0.101712	0.188589	2.03423e-06	0.000212857	ENSG00000169891.cg05950094	-2.57234	-2.57234	-3.67191	3.67191	Down regulated & Hyper methylated
cg06300944	31	ENSG00000198910	X	153861514	153886173	-1	3897	L1CAM	0.130999	0.0495282	0.132566	0.219145	2.13644e-05	0.0018942	ENSG00000198910.cg06300944	-1.30515	1.30515	-2.72257	2.72257	Up regulated & Hyper methylated
cg06464066	4	ENSG00000169891	X	16946658	17153272	1	9185	REPS2	-0.0852621	0.00267705	0.144365	0.173586	3.33291e-08	5.36172e-06	ENSG00000169891.cg06464066	-2.57234	-2.57234	-5.2707	5.2707	Down regulated & Hyper methylated
cg07056506	255	ENSG00000166707	X	104112131	104115846	1	644353	ZCCHC18	0.163027	8.32325e-05	0.236186	0.251015	3.66313e-09	1.45466e-06	ENSG00000166707.cg07056506	-4.07971	4.07971	-5.83724	5.83724	Up regulated & Hyper methylated
cg07653640	92	ENSG00000101938	X	110673856	110795819	-1	91851	CHRDL1	0.141567	0.0447636	0.186843	0.339639	2.80216e-08	4.70918e-06	ENSG00000101938.cg07653640	-1.34908	1.34908	-5.32705	5.32705	Up regulated & Hyper methylated
cg07679571	13255	ENSG00000082458	X	70444835	70505490	1	1741	DLG3	-0.0548762	0.00141651	-0.107526	0.604293	3.2917e-06	0.000333715	ENSG00000082458.cg07679571	-2.84878	-2.84878	-3.47662	-3.47662	Down regulated & Hypo methylated
cg07930217	33	ENSG00000147224	X	107628424	107651026	1	5631	PRPS1	0.0301294	0.0424222	0.139902	0.160079	6.85887e-09	1.81394e-06	ENSG00000147224.cg07930217	-1.37241	1.37241	-5.74138	5.74138	Up regulated & Hyper methylated
cg07933757	67264	ENSG00000102181	X	150766336	150898816	-1	83692	CD99L2	0.0445903	0.00596872	0.174572	0.20951	1.20694e-08	2.52144e-06	ENSG00000102181.cg07933757	-2.22412	2.22412	-5.59835	5.59835	Up regulated & Hyper methylated
cg07989867	25	ENSG00000198934	X	76427710	76431342	1	57692	MAGEE1	0.0926803	0.0228153	0.118504	0.182479	1.86067e-08	3.44405e-06	ENSG00000198934.cg07989867	-1.64177	1.64177	-5.46293	5.46293	Up regulated & Hyper methylated
cg08062822	23	ENSG00000166707	X	104112131	104115846	1	644353	ZCCHC18	0.163027	8.32325e-05	0.119911	0.297202	5.14702e-05	0.00418723	ENSG00000166707.cg08062822	-4.07971	4.07971	-2.37807	2.37807	Up regulated & Hyper methylated
cg08528516	57025	ENSG00000114374	Y	12537650	12860839	1	8287	USP9Y	0.779882	5.14869e-08	-0.206777	0.69397	8.02428e-07	8.95194e-05	ENSG00000114374.cg08528516	-7.2883	7.2883	-4.04808	-4.04808	Up regulated & Hypo methylated
cg08528516	32	ENSG00000067048	Y	12904108	12920478	1	8653	DDX3Y	0.785531	2.02727e-07	-0.206777	0.69397	8.02428e-07	8.95194e-05	ENSG00000067048.cg08528516	-6.69309	6.69309	-4.04808	-4.04808	Up regulated & Hypo methylated
cg09719466	213270	ENSG00000171659	X	41688973	41697275	1	2857	GPR34	0.112115	0.0468619	-0.114416	0.470787	1.04585e-06	0.000114604	ENSG00000171659.cg09719466	-1.32918	1.32918	-3.9408	-3.9408	Up regulated & Hypo methylated
cg10078687	812	ENSG00000050030	X	74732856	74925485	-1	340533	NEXMIF	0.183019	0.00209022	0.152699	0.330789	1.73142e-08	3.25445e-06	ENSG00000050030.cg10078687	-2.67981	2.67981	-5.48752	5.48752	Up regulated & Hyper methylated
cg10191387	181	ENSG00000125675	X	123184153	123490915	1	2892	GRIA3	0.264643	6.26231e-08	0.169243	0.333476	2.12243e-07	2.64993e-05	ENSG00000125675.cg10191387	-7.20327	7.20327	-4.57677	4.57677	Up regulated & Hyper methylated
cg10729169	95	ENSG00000082458	X	70444835	70505490	1	1741	DLG3	-0.0548762	0.00141651	0.143676	0.231487	3.13591e-10	6.72171e-07	ENSG00000082458.cg10729169	-2.84878	-2.84878	-6.17252	6.17252	Down regulated & Hyper methylated
cg10818284	52	ENSG00000102003	X	49187804	49200259	-1	6855	SYP	0.200997	2.45046e-06	0.254999	0.480533	3.83849e-07	4.54655e-05	ENSG00000102003.cg10818284	-5.61075	5.61075	-4.34232	4.34232	Up regulated & Hyper methylated
cg10907112	45	ENSG00000124429	X	85277396	85379717	-1	79983	POF1B	-0.0941608	0.0136609	-0.104438	0.497383	4.17228e-06	0.000417755	ENSG00000124429.cg10907112	-1.86452	-1.86452	-3.37908	-3.37908	Down regulated & Hypo methylated
cg10990737	96917	ENSG00000165246	Y	14522573	14845650	1	22829	NLGN4Y	0.719132	5.67971e-08	0.170538	0.303757	3.63754e-08	5.74145e-06	ENSG00000165246.cg10990737	-7.24567	7.24567	-5.24098	5.24098	Up regulated & Hyper methylated
cg11082424	27	ENSG00000102409	X	103215108	103217246	1	56271	BEX4	0.073577	0.00741474	0.201572	0.329004	4.03529e-07	4.74953e-05	ENSG00000102409.cg11082424	-2.1299	2.1299	-4.32335	4.32335	Up regulated & Hyper methylated
cg11225091	52	ENSG00000198692	Y	20575776	20593154	1	9086	EIF1AY	0.702099	5.4585e-07	0.202669	0.286681	9.28917e-08	1.26828e-05	ENSG00000198692.cg11225091	-6.26293	6.26293	-4.89678	4.89678	Up regulated & Hyper methylated
cg11717280	30	ENSG00000229807	X	73820649	73852723	-1	7503	XIST	-0.702549	0.00308272	-0.143306	0.770145	3.14912e-08	5.14967e-06	ENSG00000229807.cg11717280	-2.51107	-2.51107	-5.28822	-5.28822	Down regulated & Hypo methylated
cg12231340	96	ENSG00000205426	12	52285913	52291534	-1	3887	KRT81	0.212788	0.029522	0.0506795	0.757319	4.46437e-06	0.000445439	ENSG00000205426.cg12231340	-1.52985	1.52985	-3.35121	3.35121	Up regulated & Hyper methylated
cg12469471	391	ENSG00000198910	X	153861514	153886173	-1	3897	L1CAM	0.130999	0.0495282	0.0963017	0.14841	1.5556e-07	2.01564e-05	ENSG00000198910.cg12469471	-1.30515	1.30515	-4.69559	4.69559	Up regulated & Hyper methylated
cg12481479	103912	ENSG00000156298	X	38561370	38688920	1	7102	TSPAN7	0.158805	6.4879e-05	0.165649	0.232556	1.66298e-08	3.16378e-06	ENSG00000156298.cg12481479	-4.1879	4.1879	-5.49979	5.49979	Up regulated & Hyper methylated
cg12485020	16	ENSG00000101938	X	110673856	110795819	-1	91851	CHRDL1	0.141567	0.0447636	0.0969849	0.132408	9.1985e-06	0.000870562	ENSG00000101938.cg12485020	-1.34908	1.34908	-3.0602	3.0602	Up regulated & Hyper methylated
cg12707233	110	ENSG00000196632	X	54192823	54358642	-1	65267	WNK3	0.154351	7.30255e-05	0.161161	0.45143	1.09097e-08	2.37582e-06	ENSG00000196632.cg12707233	-4.13653	4.13653	-5.62419	5.62419	Up regulated & Hyper methylated
cg12847986	19448	ENSG00000085276	3	169083499	169663775	-1	2122	MECOM	-0.0704853	0.0337352	-0.103165	0.583702	4.13172e-05	0.00343799	ENSG00000085276.cg12847986	-1.47192	-1.47192	-2.4637	-2.4637	Down regulated & Hypo methylated
cg12869615	39	ENSG00000198932	X	102651092	102659083	1	9737	GPRASP1	0.0971107	0.000313532	0.166307	0.476679	5.80062e-06	0.000567682	ENSG00000198932.cg12869615	-3.50372	3.50372	-3.24589	3.24589	Up regulated & Hyper methylated
cg13430745	63	ENSG00000166707	X	104112131	104115846	1	644353	ZCCHC18	0.163027	8.32325e-05	0.127766	0.205617	1.13162e-07	1.51548e-05	ENSG00000166707.cg13430745	-4.07971	4.07971	-4.81945	4.81945	Up regulated & Hyper methylated
cg13431666	185	ENSG00000156298	X	38561370	38688920	1	7102	TSPAN7	0.158805	6.4879e-05	0.23791	0.273076	6.24023e-09	1.73303e-06	ENSG00000156298.cg13431666	-4.1879	4.1879	-5.76119	5.76119	Up regulated & Hyper methylated
cg13501371	117	ENSG00000101938	X	110673856	110795819	-1	91851	CHRDL1	0.141567	0.0447636	0.0744423	0.128941	4.58532e-07	5.32973e-05	ENSG00000101938.cg13501371	-1.34908	1.34908	-4.2733	4.2733	Up regulated & Hyper methylated
cg13654344	761	ENSG00000184895	Y	2786855	2787682	-1	6736	SRY	0.309909	7.71608e-07	0.124941	0.541061	1.64638e-07	2.11913e-05	ENSG00000184895.cg13654344	-6.1126	6.1126	-4.67384	4.67384	Up regulated & Hyper methylated
cg13677598	57	ENSG00000082458	X	70444835	70505490	1	1741	DLG3	-0.0548762	0.00141651	0.134507	0.172045	2.22201e-08	3.95025e-06	ENSG00000082458.cg13677598	-2.84878	-2.84878	-5.40338	5.40338	Down regulated & Hyper methylated
cg13985405	5	ENSG00000204071	X	102140476	102142970	-1	158931	TCEAL6	0.281105	0.000157688	0.191626	0.348591	6.84216e-11	2.51663e-07	ENSG00000204071.cg13985405	-3.8022	3.8022	-6.59918	6.59918	Up regulated & Hyper methylated
cg14603031	41	ENSG00000106003	7	2512529	2529177	1	3955	LFNG	-0.0854775	0.00757296	-0.0584608	0.367682	8.63071e-05	0.006635	ENSG00000106003.cg14603031	-2.12073	-2.12073	-2.17816	-2.17816	Down regulated & Hypo methylated
cg14688956	751	ENSG00000077264	X	110944285	111227361	1	5063	PAK3	0.155642	0.00624134	0.190568	0.228748	4.03365e-09	1.48291e-06	ENSG00000077264.cg14688956	-2.20472	2.20472	-5.82889	5.82889	Up regulated & Hyper methylated
cg14741114	47169	ENSG00000114374	Y	12537650	12860839	1	8287	USP9Y	0.779882	5.14869e-08	0.250442	0.263279	1.6771e-08	3.18191e-06	ENSG00000114374.cg14741114	-7.2883	7.2883	-5.49731	5.49731	Up regulated & Hyper methylated
cg15309236	93	ENSG00000198908	X	102720688	102753540	1	80823	BHLHB9	0.047211	0.0294202	0.180611	0.272109	1.96907e-08	3.59266e-06	ENSG00000198908.cg15309236	-1.53135	1.53135	-5.44458	5.44458	Up regulated & Hyper methylated
cg15329860	38	ENSG00000012817	Y	19703865	19744939	-1	8284	KDM5D	0.766341	2.47085e-07	0.232662	0.350609	2.95459e-09	1.43805e-06	ENSG00000012817.cg15329860	-6.60715	6.60715	-5.84223	5.84223	Up regulated & Hyper methylated
cg15373633	12	ENSG00000126733	X	86148451	86832604	1	117154	DACH2	0.273653	0.000437835	0.19038	0.28884	1.43794e-07	1.87773e-05	ENSG00000126733.cg15373633	-3.35869	3.35869	-4.72637	4.72637	Up regulated & Hyper methylated
cg15682993	29990	ENSG00000131002	Y	19567313	19606274	1	NA	TXLNGY	0.749185	2.47085e-07	0.204518	0.258706	5.96799e-08	8.62617e-06	ENSG00000131002.cg15682993	-6.60715	6.60715	-5.06418	5.06418	Up regulated & Hyper methylated
cg15806723	6	ENSG00000102003	X	49187804	49200259	-1	6855	SYP	0.200997	2.45046e-06	0.180198	0.183025	2.10051e-09	1.43805e-06	ENSG00000102003.cg15806723	-5.61075	5.61075	-5.84223	5.84223	Up regulated & Hyper methylated
cg15870809	229	ENSG00000184368	X	20006713	20116907	-1	256714	MAP7D2	0.136433	0.0246044	0.169819	0.212695	3.09631e-09	1.43805e-06	ENSG00000184368.cg15870809	-1.60899	1.60899	-5.84223	5.84223	Up regulated & Hyper methylated
cg15945235	28	ENSG00000152766	10	88819896	88851844	-1	118932	ANKRD22	-0.149697	0.000566488	-0.0721267	0.316927	2.84669e-05	0.00246145	ENSG00000152766.cg15945235	-3.24681	-3.24681	-2.60881	-2.60881	Down regulated & Hypo methylated
cg16104634	0	ENSG00000169297	X	30304206	30309390	-1	190	NR0B1	0.331484	6.19301e-05	0.174809	0.454267	4.67539e-10	8.34736e-07	ENSG00000169297.cg16104634	-4.2081	4.2081	-6.07845	6.07845	Up regulated & Hyper methylated
cg16269196	124	ENSG00000153130	4	140257286	140385726	1	60592	SCOC	-0.0367081	0.0198958	-0.0717453	0.432093	5.07244e-05	0.0041321	ENSG00000153130.cg16269196	-1.70124	-1.70124	-2.38383	-2.38383	Down regulated & Hypo methylated
cg16626088	66	ENSG00000101955	X	38149336	38220924	-1	8406	SRPX	0.0943094	0.0087856	0.219674	0.277495	6.61114e-09	1.77797e-06	ENSG00000101955.cg16626088	-2.05623	2.05623	-5.75008	5.75008	Up regulated & Hyper methylated
cg16891080	263	ENSG00000204071	X	102140476	102142970	-1	158931	TCEAL6	0.281105	0.000157688	0.211497	0.471938	3.86621e-10	7.50153e-07	ENSG00000204071.cg16891080	-3.8022	3.8022	-6.12485	6.12485	Up regulated & Hyper methylated
cg17036062	27	ENSG00000004848	X	25003694	25016420	-1	170302	ARX	0.259031	0.00330842	0.244488	0.417222	7.33226e-11	2.65664e-07	ENSG00000004848.cg17036062	-2.48038	2.48038	-6.57567	6.57567	Up regulated & Hyper methylated
cg17377054	175	ENSG00000102109	X	48831096	48835610	-1	27344	PCSK1N	0.191508	0.00793931	0.105021	0.409165	5.57768e-06	0.000547298	ENSG00000102109.cg17377054	-2.10022	2.10022	-3.26178	3.26178	Up regulated & Hyper methylated
cg17420696	130	ENSG00000102038	X	129446501	129523500	-1	6594	SMARCA1	0.0527799	0.03934	0.147973	0.231763	2.01705e-07	2.53181e-05	ENSG00000102038.cg17420696	-1.40517	1.40517	-4.59657	4.59657	Up regulated & Hyper methylated
cg17560699	494	ENSG00000183878	Y	13248379	13480673	-1	7404	UTY	0.724782	3.33918e-07	-0.185225	0.742217	2.90825e-08	4.84055e-06	ENSG00000183878.cg17560699	-6.47636	6.47636	-5.31511	-5.31511	Up regulated & Hypo methylated
cg18058072	63749	ENSG00000231535	Y	3002887	3200509	1	NA	LINC00278	0.291639	0.0293326	-0.139256	0.617602	4.19255e-06	0.000419611	ENSG00000231535.cg18058072	-1.53265	1.53265	-3.37715	-3.37715	Up regulated & Hypo methylated
cg18058072	38570	ENSG00000067646	Y	2935281	2982506	1	7544	ZFY	0.692096	7.33499e-07	-0.139256	0.617602	4.19255e-06	0.000419611	ENSG00000067646.cg18058072	-6.1346	6.1346	-3.37715	-3.37715	Up regulated & Hypo methylated
cg18077436	136	ENSG00000067048	Y	12904108	12920478	1	8653	DDX3Y	0.785531	2.02727e-07	0.176348	0.366677	5.97011e-09	1.68914e-06	ENSG00000067048.cg18077436	-6.69309	6.69309	-5.77234	5.77234	Up regulated & Hyper methylated
cg18087559	10	ENSG00000077264	X	110944285	111227361	1	5063	PAK3	0.155642	0.00624134	0.134232	0.20447	1.9906e-07	2.50313e-05	ENSG00000077264.cg18087559	-2.20472	2.20472	-4.60152	4.60152	Up regulated & Hyper methylated
cg18233735	223	ENSG00000067840	X	153802166	153830565	-1	57595	PDZD4	0.0650923	0.0459265	0.201085	0.301598	3.66801e-08	5.78202e-06	ENSG00000067840.cg18233735	-1.33794	1.33794	-5.23792	5.23792	Up regulated & Hyper methylated
cg18266647	94	ENSG00000198908	X	102720688	102753540	1	80823	BHLHB9	0.047211	0.0294202	0.138494	0.223568	1.62713e-10	4.56855e-07	ENSG00000198908.cg18266647	-1.53135	1.53135	-6.34022	6.34022	Up regulated & Hyper methylated
cg18720642	11	ENSG00000126733	X	86148451	86832604	1	117154	DACH2	0.273653	0.000437835	0.154146	0.234143	5.00305e-09	1.57207e-06	ENSG00000126733.cg18720642	-3.35869	3.35869	-5.80353	5.80353	Up regulated & Hyper methylated
cg18832407	81	ENSG00000129538	14	20801228	20802855	-1	6035	RNASE1	-0.0656727	0.0188504	-0.0967974	0.590758	7.56723e-05	0.00590862	ENSG00000129538.cg18832407	-1.72468	-1.72468	-2.22851	-2.22851	Down regulated & Hypo methylated
cg18959966	266	ENSG00000102038	X	129446501	129523500	-1	6594	SMARCA1	0.0527799	0.03934	0.202618	0.326106	8.3367e-09	2.01793e-06	ENSG00000102038.cg18959966	-1.40517	1.40517	-5.69509	5.69509	Up regulated & Hyper methylated
cg19566414	44	ENSG00000147255	X	131273506	131578899	-1	3547	IGSF1	0.187428	0.00303841	0.106532	0.388597	0.000117264	0.00866432	ENSG00000147255.cg19566414	-2.51735	2.51735	-2.06227	2.06227	Up regulated & Hyper methylated
cg19731655	27	ENSG00000184368	X	20006713	20116907	-1	256714	MAP7D2	0.136433	0.0246044	0.120317	0.250567	3.92807e-07	4.63907e-05	ENSG00000184368.cg19731655	-1.60899	1.60899	-4.33357	4.33357	Up regulated & Hyper methylated
cg20001978	22	ENSG00000186462	X	73212299	73214851	-1	4674	NAP1L2	0.176516	0.000507806	0.173884	0.464405	1.02642e-09	1.21871e-06	ENSG00000186462.cg20001978	-3.2943	3.2943	-5.9141	5.9141	Up regulated & Hyper methylated
cg20018767	66	ENSG00000077264	X	110944285	111227361	1	5063	PAK3	0.155642	0.00624134	0.182897	0.2257	8.16129e-10	1.11408e-06	ENSG00000077264.cg20018767	-2.20472	2.20472	-5.95308	5.95308	Up regulated & Hyper methylated
cg20112962	62	ENSG00000198088	X	107123427	107206433	-1	54830	NUP62CL	-0.117061	0.009628	0.185314	0.240583	5.16218e-09	1.58477e-06	ENSG00000198088.cg20112962	-2.01646	-2.01646	-5.80003	5.80003	Down regulated & Hyper methylated
cg20256738	1258	ENSG00000168757	Y	6246223	6249019	1	64591	TSPY2	0.0294396	0.02736	-0.165353	0.676177	9.70372e-07	0.000106874	ENSG00000168757.cg20256738	-1.56288	1.56288	-3.97113	-3.97113	Up regulated & Hypo methylated
cg20340631	24882	ENSG00000231944	X	72688950	72712348	1	NA	PHKA1-AS1	-0.0856487	0.0357402	0.194557	0.293589	2.92842e-08	4.86412e-06	ENSG00000231944.cg20340631	-1.44684	-1.44684	-5.313	5.313	Down regulated & Hyper methylated
cg20590161	145232	ENSG00000165591	X	57286706	57489196	1	158584	FAAH2	-0.0614609	0.0468619	0.122826	0.179497	2.70524e-08	4.57799e-06	ENSG00000165591.cg20590161	-1.32918	-1.32918	-5.33933	5.33933	Down regulated & Hyper methylated
cg20662913	174	ENSG00000067840	X	153802166	153830565	-1	57595	PDZD4	0.0650923	0.0459265	0.189115	0.217084	9.37092e-09	2.16343e-06	ENSG00000067840.cg20662913	-1.33794	1.33794	-5.66486	5.66486	Up regulated & Hyper methylated
cg20707765	74	ENSG00000197142	10	112374018	112428380	1	51703	ACSL5	-0.0801698	0.0260424	-0.0983676	0.646286	3.88345e-05	0.00325304	ENSG00000197142.cg20707765	-1.58432	-1.58432	-2.48771	-2.48771	Down regulated & Hypo methylated
cg21252909	276	ENSG00000169297	X	30304206	30309390	-1	190	NR0B1	0.331484	6.19301e-05	0.153861	0.429415	3.45137e-10	7.09697e-07	ENSG00000169297.cg21252909	-4.2081	4.2081	-6.14893	6.14893	Up regulated & Hyper methylated
cg21484926	125516	ENSG00000123572	X	105822539	105958610	1	203447	NRK	0.127973	0.0368443	0.135654	0.458666	1.72354e-06	0.000182667	ENSG00000123572.cg21484926	-1.43363	1.43363	-3.73834	3.73834	Up regulated & Hyper methylated
cg22252245	198483	ENSG00000171657	X	41724181	41730130	1	27197	GPR82	0.144672	0.00457768	0.221025	0.243121	5.42779e-09	1.60704e-06	ENSG00000171657.cg22252245	-2.33935	2.33935	-5.79397	5.79397	Up regulated & Hyper methylated
cg22696549	47	ENSG00000169297	X	30304206	30309390	-1	190	NR0B1	0.331484	6.19301e-05	0.114728	0.348486	2.85415e-05	0.00246658	ENSG00000169297.cg22696549	-4.2081	4.2081	-2.6079	2.6079	Up regulated & Hyper methylated
cg22817647	105	ENSG00000158301	X	102712176	102717733	1	114928	GPRASP2	0.0645453	0.00353081	0.205343	0.25858	6.42923e-08	9.17e-06	ENSG00000158301.cg22817647	-2.45213	2.45213	-5.03763	5.03763	Up regulated & Hyper methylated
cg23050981	34	ENSG00000198910	X	153861514	153886173	-1	3897	L1CAM	0.130999	0.0495282	0.0805335	0.164231	4.4317e-06	0.000442361	ENSG00000198910.cg23050981	-1.30515	1.30515	-3.35422	3.35422	Up regulated & Hyper methylated
cg23477679	52	ENSG00000133135	X	106693794	106797016	1	79589	RNF128	-0.0879122	0.0189096	0.155796	0.202673	4.74544e-09	1.53243e-06	ENSG00000133135.cg23477679	-1.72332	-1.72332	-5.81462	5.81462	Down regulated & Hyper methylated
cg23694557	46	ENSG00000147255	X	131273506	131578899	-1	3547	IGSF1	0.187428	0.00303841	0.207488	0.308505	9.57891e-08	1.30308e-05	ENSG00000147255.cg23694557	-2.51735	2.51735	-4.88503	4.88503	Up regulated & Hyper methylated
cg24046087	64	ENSG00000067840	X	153802166	153830565	-1	57595	PDZD4	0.0650923	0.0459265	0.114156	0.20777	2.74702e-07	3.34263e-05	ENSG00000067840.cg24046087	-1.33794	1.33794	-4.47591	4.47591	Up regulated & Hyper methylated
cg24328927	151	ENSG00000183837	X	153056409	153060467	1	29944	PNMA3	0.187677	0.00455277	0.235068	0.4515	5.09852e-11	2.23008e-07	ENSG00000183837.cg24328927	-2.34172	2.34172	-6.65168	6.65168	Up regulated & Hyper methylated
cg24376537	117	ENSG00000082458	X	70444835	70505490	1	1741	DLG3	-0.0548762	0.00141651	0.183164	0.311045	4.0511e-08	6.26588e-06	ENSG00000082458.cg24376537	-2.84878	-2.84878	-5.20302	5.20302	Down regulated & Hyper methylated
cg24850178	35389	ENSG00000198088	X	107123427	107206433	-1	54830	NUP62CL	-0.117061	0.009628	0.156671	0.224112	1.98296e-08	3.61528e-06	ENSG00000198088.cg24850178	-2.01646	-2.01646	-5.44186	5.44186	Down regulated & Hyper methylated
cg25443613	78	ENSG00000129824	Y	2841602	2932000	1	6192	RPS4Y1	0.729783	4.97523e-07	0.190812	0.280052	8.96777e-09	2.10235e-06	ENSG00000129824.cg25443613	-6.30319	6.30319	-5.6773	5.6773	Up regulated & Hyper methylated
cg25685838	1825	ENSG00000130055	X	70423031	70433390	1	54857	GDPD2	-0.207339	0.0215014	-0.101418	0.695328	1.21094e-06	0.000131497	ENSG00000130055.cg25685838	-1.66753	-1.66753	-3.88108	-3.88108	Down regulated & Hypo methylated
cg25815185	58	ENSG00000012817	Y	19703865	19744939	-1	8284	KDM5D	0.766341	2.47085e-07	0.217642	0.301184	5.07896e-09	1.58184e-06	ENSG00000012817.cg25815185	-6.60715	6.60715	-5.80084	5.80084	Up regulated & Hyper methylated
cg25827666	126	ENSG00000198400	1	156815640	156881850	1	4914	NTRK1	0.171667	0.000179011	0.0414504	0.718516	0.000104546	0.00785977	ENSG00000198400.cg25827666	-3.74712	3.74712	-2.10459	2.10459	Up regulated & Hyper methylated
cg25940844	38	ENSG00000180815	X	19360056	19515261	-1	389840	MAP3K15	0.301386	8.54393e-06	0.259732	0.296185	3.19983e-09	1.43805e-06	ENSG00000180815.cg25940844	-5.06834	5.06834	-5.84223	5.84223	Up regulated & Hyper methylated
cg25947525	53	ENSG00000082458	X	70444835	70505490	1	1741	DLG3	-0.0548762	0.00141651	0.0903714	0.154267	9.72894e-06	0.000916832	ENSG00000082458.cg25947525	-2.84878	-2.84878	-3.03771	3.03771	Down regulated & Hyper methylated
cg25950739	518	ENSG00000198932	X	102651092	102659083	1	9737	GPRASP1	0.0971107	0.000313532	0.136481	0.436751	5.35009e-08	7.86654e-06	ENSG00000198932.cg25950739	-3.50372	3.50372	-5.10422	5.10422	Up regulated & Hyper methylated
cg26032662	216	ENSG00000156298	X	38561370	38688920	1	7102	TSPAN7	0.158805	6.4879e-05	0.11445	0.161812	8.29218e-09	2.01298e-06	ENSG00000156298.cg26032662	-4.1879	4.1879	-5.69616	5.69616	Up regulated & Hyper methylated
cg26179626	11630	ENSG00000101974	X	139726346	139945276	-1	286410	ATP11C	0.0418776	0.0389979	0.139206	0.218403	3.62561e-09	1.45132e-06	ENSG00000101974.cg26179626	-1.40896	1.40896	-5.83824	5.83824	Up regulated & Hyper methylated
cg26267038	8	ENSG00000149970	X	21372801	21654695	1	22866	CNKSR2	0.13885	0.00916815	0.189387	0.485589	2.83122e-08	4.74652e-06	ENSG00000149970.cg26267038	-2.03772	2.03772	-5.32362	5.32362	Up regulated & Hyper methylated
cg26628435	79	ENSG00000133169	X	103062651	103064171	-1	55859	BEX1	0.260547	0.000613959	0.178102	0.45443	9.95581e-10	1.21871e-06	ENSG00000133169.cg26628435	-3.21186	3.21186	-5.9141	5.9141	Up regulated & Hyper methylated
cg27355713	182	ENSG00000092377	Y	6910686	7101970	1	90665	TBL1Y	0.396586	0.000127674	0.227514	0.28481	2.1833e-08	3.89999e-06	ENSG00000092377.cg27355713	-3.8939	3.8939	-5.40894	5.40894	Up regulated & Hyper methylated
cg27465534	293	ENSG00000102048	X	15235288	15270467	-1	140462	ASB9	0.188984	2.59577e-05	0.153754	0.327305	1.92576e-06	0.000202201	ENSG00000102048.cg27465534	-4.58573	4.58573	-3.69422	3.69422	Up regulated & Hyper methylated
cg27509967	6847	ENSG00000012817	Y	19703865	19744939	-1	8284	KDM5D	0.766341	2.47085e-07	-0.241141	0.703143	2.58875e-09	1.43805e-06	ENSG00000012817.cg27509967	-6.60715	6.60715	-5.84223	-5.84223	Up regulated & Hypo methylated
cg27539023	2	ENSG00000186675	X	75782987	75785254	-1	139599	MAGEE2	0.145706	0.0353684	0.16464	0.508251	2.49376e-08	4.30039e-06	ENSG00000186675.cg27539023	-1.45138	1.45138	-5.36649	5.36649	Up regulated & Hyper methylated
